# Supplementary material for: Two new species of the genus Emertonia Wilson, 1932 from Korean waters (Copepoda, Harpacticoida, Paramesochridae)
Source: Zookeys. 2017 Dec 4;(718):35–64. doi: 10.3897/zookeys.718.19959 (PMC5740436; doi:10.3897/zookeys.718.19959)
Supplement: XML Treatment for Emertonia koreana [file zookeys.718.19959-treatment1.xml]

<!DOCTYPE tp:taxon-treatment
  PUBLIC "-//TaxonX//DTD Taxonomic Treatment Publishing DTD v0 20100105//EN" "tax-treatment-NSO.dtd">
<tp:taxon-treatment xmlns:tp="http://www.plazi.org/taxpub"><tp:treatment-meta><kwd-group><label>Taxon classification</label><kwd><named-content xmlns:xlink="http://www.w3.org/1999/xlink" content-type="kingdom">Animalia</named-content></kwd><kwd><named-content xmlns:xlink="http://www.w3.org/1999/xlink" content-type="order">Harpacticoida</named-content></kwd><kwd><named-content xmlns:xlink="http://www.w3.org/1999/xlink" content-type="family">Paramesochridae</named-content></kwd></kwd-group><mixed-citation publication-type="journal"><person-group><name><surname>Back</surname><given-names>Jinwook</given-names></name><name><surname>Lee</surname><given-names>Wonchoel</given-names></name></person-group><article-title>Two new species of the genus <italic><tp:taxon-name><tp:taxon-name-part taxon-name-part-type="genus" reg="Emertonia">Emertonia</tp:taxon-name-part></tp:taxon-name></italic> Wilson, 1932 from Korean waters (<tp:taxon-name><tp:taxon-name-part taxon-name-part-type="subclass">Copepoda</tp:taxon-name-part></tp:taxon-name>, <tp:taxon-name><tp:taxon-name-part taxon-name-part-type="order">Harpacticoida</tp:taxon-name-part></tp:taxon-name>, <tp:taxon-name><tp:taxon-name-part taxon-name-part-type="family">Paramesochridae</tp:taxon-name-part></tp:taxon-name>)</article-title><source>Zookeys</source><day>4</day><month>12</month><year>2017</year><volume>2017</volume><issue>718</issue><fpage>35</fpage><lpage>64</lpage><pub-id pub-id-type="doi">10.3897/zookeys.718.19959</pub-id></mixed-citation></tp:treatment-meta><tp:nomenclature><tp:taxon-name>
              <tp:taxon-name-part taxon-name-part-type="genus" reg="Emertonia">Emertonia</tp:taxon-name-part>
              <tp:taxon-name-part taxon-name-part-type="species" reg="koreana">koreana</tp:taxon-name-part>
              <object-id xmlns:xlink="http://www.w3.org/1999/xlink" content-type="zoobank" xlink:type="simple">http://zoobank.org/FE323D1F-32E2-412B-93DF-38AFF9B6A2BF</object-id>
            </tp:taxon-name><tp:taxon-status xmlns:xlink="http://www.w3.org/1999/xlink" xlink:type="simple">sp. n.</tp:taxon-status><xref ref-type="fig" rid="F1">Figs 1</xref><xref ref-type="fig" rid="F2">, 2</xref><xref ref-type="fig" rid="F3">, 3</xref><xref ref-type="fig" rid="F4">, 4</xref><xref ref-type="fig" rid="F5">, 5</xref></tp:nomenclature><tp:treatment-sec sec-type="type locality" id="SECID0EONAC"><title>Type locality.</title><p>The Chulripo Beach, intertidal zone in the west coast of Korea, Yellow Sea (<named-content xmlns:xlink="http://www.w3.org/1999/xlink" content-type="dwc:verbatimCoordinates" xlink:type="simple"><named-content content-type="geo-json" specific-use="{&#34;type&#34;:&#34;Point&#34;,&#34;coordinates&#34;:[126.149444,36.803183]}" id="NCID0EXNAC" xlink:type="simple">36°48'11.46"N, 126°08'58"E</named-content></named-content>) by sand rinsing collected by J. Back on 14 May 2010 (<xref ref-type="bibr" rid="B1">Back and Lee 2014</xref>, as <italic><tp:taxon-name><tp:taxon-name-part taxon-name-part-type="genus" reg="Emertonia">Emertonia</tp:taxon-name-part></tp:taxon-name></italic> sp. 3)</p></tp:treatment-sec><tp:treatment-sec sec-type="material" id="SECID0EHOAC"><title>Material examined.</title><p>Holotype 1♀ dissected on 4 slides (<abbrev xmlns:xlink="http://www.w3.org/1999/xlink" content-type="institution" xlink:title="Marine Biodiversity Institute of Korea" id="ABBRID0ENOAC" xlink:type="simple">MABIK</abbrev> CR00241565). Paratypes: 1♂ on 3 slides (<abbrev xmlns:xlink="http://www.w3.org/1999/xlink" content-type="institution" xlink:title="Marine Biodiversity Institute of Korea" id="ABBRID0ESOAC" xlink:type="simple">MABIK</abbrev> CR00241566), and 5 ♀♀ (<abbrev xmlns:xlink="http://www.w3.org/1999/xlink" content-type="institution" xlink:title="Marine Biodiversity Institute of Korea" id="ABBRID0EXOAC" xlink:type="simple">MABIK</abbrev> CR00241570 – 00241574), 3 ♂♂ (<abbrev xmlns:xlink="http://www.w3.org/1999/xlink" content-type="institution" xlink:title="Marine Biodiversity Institute of Korea" id="ABBRID0E3OAC" xlink:type="simple">MABIK</abbrev> CR00241567 – CR00241569) in 70 % ethanol. 1♀ and 1♂ dried, mounted on stub, and coated with gold-palladium for SEM.</p></tp:treatment-sec><tp:treatment-sec sec-type="diagnosis" id="SECID0EBPAC"><title>Diagnosis.</title><p>Female P5 deeply divided into two parts in the center of both P5 baseoendopods. Two setae of baseoendopod swollen near the base. Innermost seta of P5 exopods somewhat swollen at base, similar to setae of baseoendopod. Urosomites armed with rectangular frills, except for the last two segments.</p></tp:treatment-sec><tp:treatment-sec sec-type="description" id="SECID0EGPAC"><title>Description of female.</title><p>Body. Length 330 µm (n = 6, mean = 325 µm); largest width measured at cephalic shield; 55 µm; cylindrical, slightly depressed dorsoventrally; whole body very hyaline; sensilla and pores on dorsal surface as figured (Fig. <xref ref-type="fig" rid="F1">1A, B</xref>).</p><p>
              <italic>Prosome</italic> (Fig. <xref ref-type="fig" rid="F1">1A, B</xref>). Comprising cephalothorax, and three free pedigerous somites; cephalothorax bell-shaped, with sensilla and pores as figured; pleural areas weakly developed and posterolateral angles rounded; posterior margin smooth; somites bearing P2–P4 with strongly developed hyaline frills forming quadrilateral lappets (Fig. <xref ref-type="fig" rid="F1">1A–C</xref>).</p><p>
              <italic>Urosome</italic> (Fig. <xref ref-type="fig" rid="F1">1A–C</xref>) Genital somite and first abdominal somite completely fused forming genital double-somite; genital field located mid-ventrally at approximately half length of genital double-somite; copulatory pore presumably covered by P6; P6 (Figs <xref ref-type="fig" rid="F1">1C</xref>, <xref ref-type="fig" rid="F5">5C</xref>) represented by one plate with one uni-pinnate seta each side; penultimate somite with bilobed, smooth pseudoperculum; anal somite small, with two pores dorsally.</p><p>
              <italic>Caudal ramus</italic> (Figs <xref ref-type="fig" rid="F1">1D, E</xref>, <xref ref-type="fig" rid="F5">5A</xref>). Juxtaposed, approximately 2.8 times as long as greatest width, conical, distal margin acutely pointed; each ramus armed with seven setae; seta I small, bare, arising ventrally; seta II bare; setae III stout, ornamented with spinule-like elements; seta IV bare; seta V pinnate, longest; seta VI shortest, bare; setae IV–VII displaced onto dorsal surface of ramus; seta VII bi-articulate at base and arising from inner dorsal surface.</p><p>
              <italic>Rostrum</italic> (Fig. <xref ref-type="fig" rid="F1">1A</xref>). Triangular, ventrally directed, fused with cephalic shield, without sensilla.</p><fig id="F1" position="float" orientation="portrait"><label>Figure 1.</label><caption><p>
                  <italic><tp:taxon-name><tp:taxon-name-part taxon-name-part-type="genus" reg="Emertonia">Emertonia</tp:taxon-name-part> <tp:taxon-name-part taxon-name-part-type="species" reg="koreana">koreana</tp:taxon-name-part></tp:taxon-name></italic> sp. n., holotype (♀). <bold>A</bold> habitus, dorsal <bold>B</bold> habitus lateral <bold>C</bold> urosome, ventral <bold>D</bold> caudal rami, dorsal <bold>E</bold> caudal seta IV and V. Scale bars are in µm.</p></caption><graphic xmlns:xlink="http://www.w3.org/1999/xlink" xlink:href="zookeys-718-035-g001.jpg" position="float" orientation="portrait" xlink:type="simple" id="oo_171715.jpg"/></fig><p>
              <italic>Antennule</italic> (Fig. <xref ref-type="fig" rid="F2">2A</xref>). Eight-segmented; proximal segment longest and ornamented with a few long spinules along lateral margin; fourth segment (Fig. <xref ref-type="fig" rid="F2">2A</xref><sub>1</sub>) forming sub-cylindrical process armed with one long slender seta fused basally to aesthetasc; sixth segment (Fig. <xref ref-type="fig" rid="F2">2A</xref><sub>2</sub>) armed with one slender bare seta arising from ventral sub-cylindrical process; armature formula: 1 – [1 bare], 2 – [5 bare + 3 pinnate], 3 – [6 bare + 1 pinnate], 4 – [2 bare + 1 pinnate + (1 + <abbrev xmlns:xlink="http://www.w3.org/1999/xlink" xlink:title="aesthetasc" id="ABBRID0E1CAE" xlink:type="simple">ae</abbrev>)], 5 – [1 bare], 6 – [3 bare], 7 – [3 bare], 8 – [6 bare + acrothek]; apical acrothek (Fig. <xref ref-type="fig" rid="F2">2A</xref><sub>3</sub>) consisting of short aesthetasc fused basally to two naked setae.</p><p>
              <italic>Antenna</italic> (Fig. <xref ref-type="fig" rid="F2">2B</xref>). Four-segmented, comprising coxa, basis, one-segmented <abbrev xmlns:xlink="http://www.w3.org/1999/xlink" xlink:title="exopod" id="ABBRID0ELDAE" xlink:type="simple">exp</abbrev>, and two-segmented <abbrev xmlns:xlink="http://www.w3.org/1999/xlink" xlink:title="endopod" id="ABBRID0EPDAE" xlink:type="simple">enp</abbrev>; coxa small and bare; basis without any surface ornamentation; <abbrev xmlns:xlink="http://www.w3.org/1999/xlink" xlink:title="exopod" id="ABBRID0ETDAE" xlink:type="simple">exp</abbrev> unequal Y-shape with one bare and one uni-pinnate setae; <abbrev xmlns:xlink="http://www.w3.org/1999/xlink" xlink:title="endopod" id="ABBRID0EXDAE" xlink:type="simple">enp</abbrev>-1 with one bare abexopodal seta; <abbrev xmlns:xlink="http://www.w3.org/1999/xlink" xlink:title="endopod" id="ABBRID0E2DAE" xlink:type="simple">enp</abbrev>-2 armed with one pinnate spine, two spine-like setae laterally, four geniculate setae around distal margin, and one longest geniculate seta fused at base with one bare seta.</p><p>
              <italic>Mandible</italic> (Fig. <xref ref-type="fig" rid="F2">2C</xref>). Coxa with gnathobase bearing one bare seta at dorsal corner and seven teeth; palp (Fig. <xref ref-type="fig" rid="F2">2C</xref><sub>1</sub>) biramous, comprising basis, one-segmented <abbrev xmlns:xlink="http://www.w3.org/1999/xlink" xlink:title="exopod" id="ABBRID0EMEAE" xlink:type="simple">exp</abbrev> and two-segmented <abbrev xmlns:xlink="http://www.w3.org/1999/xlink" xlink:title="endopod" id="ABBRID0EQEAE" xlink:type="simple">enp</abbrev>; basis widening distally, with one pinnate seta; <abbrev xmlns:xlink="http://www.w3.org/1999/xlink" xlink:title="exopod" id="ABBRID0EUEAE" xlink:type="simple">exp</abbrev> with two lateral and two distal setae; <abbrev xmlns:xlink="http://www.w3.org/1999/xlink" xlink:title="endopod" id="ABBRID0EYEAE" xlink:type="simple">enp</abbrev>-1 with two bare setae; <abbrev xmlns:xlink="http://www.w3.org/1999/xlink" xlink:title="endopod" id="ABBRID0E3EAE" xlink:type="simple">enp</abbrev>-2 with five basally fused setae at apex.</p><p>
              <italic>Maxillule</italic> (Fig. <xref ref-type="fig" rid="F2">2D</xref>). Praecoxal arthrite well developed, with seven spines, two bare setae around distal margin, and two juxtaposed slender setae on anterior surface near outer margin; coxa fused with cylindrical endite, armed with two bare setae and one stout spine; basis fused with endite, armed with seven bare setae; <abbrev xmlns:xlink="http://www.w3.org/1999/xlink" xlink:title="exopod" id="ABBRID0EIFAE" xlink:type="simple">exp</abbrev> one-segmented, small, with one bare and one pinnate setae; <abbrev xmlns:xlink="http://www.w3.org/1999/xlink" xlink:title="endopod" id="ABBRID0EMFAE" xlink:type="simple">enp</abbrev> one-segmented, with five bare setae.</p><p>
              <italic>Maxilla</italic> (Fig. <xref ref-type="fig" rid="F2">2E</xref>). Syncoxa with three endites; proximal and second endites with one pinnate seta; third endite with one bare and two uni-pinnate setae; allobasis with one strong pinnate claw and two bare setae; <abbrev xmlns:xlink="http://www.w3.org/1999/xlink" xlink:title="endopod" id="ABBRID0EYFAE" xlink:type="simple">enp</abbrev> one-segmented, with one stout spine and four bare setae.</p><p>
              <italic>Maxilliped</italic> (Fig. <xref ref-type="fig" rid="F2">2F</xref>) four-segmented, comprising syncoxa, basis and two-segmented <abbrev xmlns:xlink="http://www.w3.org/1999/xlink" xlink:title="endopod" id="ABBRID0EEGAE" xlink:type="simple">enp</abbrev>; syncoxa with one bare seta distally; basis bare; <abbrev xmlns:xlink="http://www.w3.org/1999/xlink" xlink:title="endopod" id="ABBRID0EIGAE" xlink:type="simple">enp</abbrev>-1 with one geniculate and one small setae; <abbrev xmlns:xlink="http://www.w3.org/1999/xlink" xlink:title="endopod" id="ABBRID0EMGAE" xlink:type="simple">enp</abbrev>-2 small, with two geniculate and one bare setae around distal margin.</p><fig id="F2" position="float" orientation="portrait"><label>Figure 2.</label><caption><p>
                  <italic><tp:taxon-name><tp:taxon-name-part taxon-name-part-type="genus" reg="Emertonia">Emertonia</tp:taxon-name-part> <tp:taxon-name-part taxon-name-part-type="species" reg="koreana">koreana</tp:taxon-name-part></tp:taxon-name></italic> sp. n., holotype (♀). <bold>A</bold> antennule (<bold>A<sub>1</sub></bold> fourth segment <bold>A<sub>2</sub></bold> fifth, sixth, and seventh segments <bold>A<sub>3</sub></bold> last segment) <bold>B</bold> antenna <bold>C</bold> mandible (<bold>C<sub>1</sub></bold> plap) <bold>D</bold> maxillule <bold>E</bold> maxilla <bold>F</bold> maxilliped. Scale bar is in µm</p></caption><graphic xmlns:xlink="http://www.w3.org/1999/xlink" xlink:href="zookeys-718-035-g002.jpg" position="float" orientation="portrait" xlink:type="simple" id="oo_171716.jpg"/></fig><p>
              <italic>P1</italic> (Fig. <xref ref-type="fig" rid="F3">3A</xref>). Coxa ornamented with rows of spinules; basis with one pinnate inner seta and one bare outer seta, and ornamented with one pore near base of outer seta; <abbrev xmlns:xlink="http://www.w3.org/1999/xlink" xlink:title="endopod" id="ABBRID0EMIAE" xlink:type="simple">enp</abbrev> 1.9 times as long as <abbrev xmlns:xlink="http://www.w3.org/1999/xlink" xlink:title="exopod" id="ABBRID0EQIAE" xlink:type="simple">exp</abbrev>; <abbrev xmlns:xlink="http://www.w3.org/1999/xlink" xlink:title="exopod" id="ABBRID0EUIAE" xlink:type="simple">exp</abbrev> two-segmented; <abbrev xmlns:xlink="http://www.w3.org/1999/xlink" xlink:title="exopod" id="ABBRID0EYIAE" xlink:type="simple">exp</abbrev>-1 with one pinnate outer seta; <abbrev xmlns:xlink="http://www.w3.org/1999/xlink" xlink:title="exopod" id="ABBRID0E3IAE" xlink:type="simple">exp</abbrev>-2 short, sub-quadrilateral, with three pinnate and one uni-pinnate setae; <abbrev xmlns:xlink="http://www.w3.org/1999/xlink" xlink:title="endopod" id="ABBRID0EAJAE" xlink:type="simple">enp</abbrev> two-segmented; <abbrev xmlns:xlink="http://www.w3.org/1999/xlink" xlink:title="endopod" id="ABBRID0EEJAE" xlink:type="simple">enp</abbrev>-1 long, bare; <abbrev xmlns:xlink="http://www.w3.org/1999/xlink" xlink:title="endopod" id="ABBRID0EIJAE" xlink:type="simple">enp</abbrev>-2 small, with two short geniculate setae.</p><p>
              <italic>P2, P3</italic> (Fig. <xref ref-type="fig" rid="F3">3B, C</xref>). Coxa ornamented with rows of spinules; basis with one bare outer seta, one pore near base of <abbrev xmlns:xlink="http://www.w3.org/1999/xlink" xlink:title="exopod" id="ABBRID0EUJAE" xlink:type="simple">exp</abbrev>, and rows of spinules as figured; <abbrev xmlns:xlink="http://www.w3.org/1999/xlink" xlink:title="exopod" id="ABBRID0EYJAE" xlink:type="simple">exp</abbrev> three-segmented; <abbrev xmlns:xlink="http://www.w3.org/1999/xlink" xlink:title="exopod" id="ABBRID0E3JAE" xlink:type="simple">exp</abbrev>-1 with one outer spine and ornamented with row of long spinules along inner margin; <abbrev xmlns:xlink="http://www.w3.org/1999/xlink" xlink:title="exopod" id="ABBRID0EAKAE" xlink:type="simple">exp</abbrev>-2 with one outer spine, inner distal corner forming spinous projection; <abbrev xmlns:xlink="http://www.w3.org/1999/xlink" xlink:title="exopod" id="ABBRID0EEKAE" xlink:type="simple">exp</abbrev>-3 with two outer spines and two pinnate setae; <abbrev xmlns:xlink="http://www.w3.org/1999/xlink" xlink:title="endopod" id="ABBRID0EIKAE" xlink:type="simple">enp</abbrev> one-segmented, with one plumose apical seta.</p><p>
              <italic>P4</italic> (Fig. <xref ref-type="fig" rid="F3">3D</xref>). Coxa ornamented with two rows of spinules on anterior surface; basis with one bare outer seta and one pore; <abbrev xmlns:xlink="http://www.w3.org/1999/xlink" xlink:title="exopod" id="ABBRID0EUKAE" xlink:type="simple">exp</abbrev> three-segmented; <abbrev xmlns:xlink="http://www.w3.org/1999/xlink" xlink:title="exopod" id="ABBRID0EYKAE" xlink:type="simple">exp</abbrev>-1 and <abbrev xmlns:xlink="http://www.w3.org/1999/xlink" xlink:title="exopod" id="ABBRID0E3KAE" xlink:type="simple">exp</abbrev>-2 with one outer spine; <abbrev xmlns:xlink="http://www.w3.org/1999/xlink" xlink:title="exopod" id="ABBRID0EALAE" xlink:type="simple">exp</abbrev>-3 with one outer spines and one pinnate apical seta; <abbrev xmlns:xlink="http://www.w3.org/1999/xlink" xlink:title="endopod" id="ABBRID0EELAE" xlink:type="simple">enp</abbrev> one-segmented with one apical seta.</p><fig id="F3" position="float" orientation="portrait"><label>Figure 3.</label><caption><p>
                  <italic><tp:taxon-name><tp:taxon-name-part taxon-name-part-type="genus" reg="Emertonia">Emertonia</tp:taxon-name-part> <tp:taxon-name-part taxon-name-part-type="species" reg="koreana">koreana</tp:taxon-name-part></tp:taxon-name></italic> sp. n., holotype (♀). <bold>A</bold> P1 <bold>B</bold> P2 <bold>C</bold> P3 <bold>D</bold> P4. Scale bar is in µm.</p></caption><graphic xmlns:xlink="http://www.w3.org/1999/xlink" xlink:href="zookeys-718-035-g003.jpg" position="float" orientation="portrait" xlink:type="simple" id="oo_171717.jpg"/></fig><p>
              <bold>Armature formula as follows</bold>:</p><table-wrap position="float" orientation="portrait"><table id="TID0EVLAC" rules="all"><tbody><tr><td rowspan="1" colspan="1"/><td rowspan="1" colspan="1">
                      <bold>Exopod</bold>
                    </td><td rowspan="1" colspan="1">
                      <bold>Endopod</bold>
                    </td></tr><tr><td rowspan="1" colspan="1">P1</td><td rowspan="1" colspan="1">0.121</td><td rowspan="1" colspan="1">0.011</td></tr><tr><td rowspan="1" colspan="1">P2</td><td rowspan="1" colspan="1">0.0.112</td><td rowspan="1" colspan="1">010</td></tr><tr><td rowspan="1" colspan="1">P3</td><td rowspan="1" colspan="1">0.0.112</td><td rowspan="1" colspan="1">010</td></tr><tr><td rowspan="1" colspan="1">P4</td><td rowspan="1" colspan="1">0.0.011</td><td rowspan="1" colspan="1">010</td></tr></tbody></table></table-wrap><p>
              <italic>P5</italic> (Figs <xref ref-type="fig" rid="F1">1C</xref>, <xref ref-type="fig" rid="F5">5B</xref>). Comprising medially fused benps and discrete exps; <abbrev xmlns:xlink="http://www.w3.org/1999/xlink" xlink:title="baseoendopod" id="ABBRID0EYOAE" xlink:type="simple">benp</abbrev> with one basal seta and ornamented with one pore; endopodal lobes elongated and separated by median cleft; each with two pinnate modified setae; exopod with two pinnate and one modified setae, and outer corner forming projection.</p></tp:treatment-sec><tp:treatment-sec sec-type="description" id="SECID0E3OAE"><title>Description of male.</title><p>Body (Fig. <xref ref-type="fig" rid="F4">4A</xref>) length 320 µm (n = 4, mean = 315 µm); largest width measured at posterior margin of cephalic shield: 45 µm; general body shape and ornamentation as in female; except for last two urosomites, urosome somites present strongly developed hyaline frills from dorsal to venteral (Fig. <xref ref-type="fig" rid="F5">5D</xref>); additional sexual dimorphism in <abbrev xmlns:xlink="http://www.w3.org/1999/xlink" xlink:title="antennule" id="ABBRID0EKPAE" xlink:type="simple">A1</abbrev>, P5, and P6.</p><p>
              <italic>Antennule</italic> (Fig. <xref ref-type="fig" rid="F4">4B</xref>). Seven-segmented, short, robust, subchirocer; fifth-segment (Fig. <xref ref-type="fig" rid="F4">4B</xref><sub>1</sub>) swollen, largest, forming sub-cylindrical process with one long slender seta fused basally to aesthetasc. Armature formula: 1 – [1 bare], 2 – [7 bare + 1 pinnate], 3 – [2 bare + 1 pinnate], 4 – [2 bare], 5 – [3 bare + 2 pinnate + (1 + <abbrev xmlns:xlink="http://www.w3.org/1999/xlink" xlink:title="aesthetasc" id="ABBRID0E2PAE" xlink:type="simple">ae</abbrev>)], 6 – [2 bare], 7 – [5 bare + acrothek], acrothek (Fig. <xref ref-type="fig" rid="F4">4B</xref><sub>2</sub>) consisting of aesthetasc and two bare setae.</p><fig id="F4" position="float" orientation="portrait"><label>Figure 4.</label><caption><p>
                  <italic><tp:taxon-name><tp:taxon-name-part taxon-name-part-type="genus" reg="Emertonia">Emertonia</tp:taxon-name-part> <tp:taxon-name-part taxon-name-part-type="species" reg="koreana">koreana</tp:taxon-name-part></tp:taxon-name></italic> sp. n., (♂). <bold>A</bold> habitus, dorsal <bold>B</bold> antennule (<bold>B<sub>1</sub></bold> fifth segment <bold>B<sub>2</sub></bold> last segment) <bold>C</bold> P5 <bold>D</bold> P6. Scale bars are in µm.</p></caption><graphic xmlns:xlink="http://www.w3.org/1999/xlink" xlink:href="zookeys-718-035-g004.jpg" position="float" orientation="portrait" xlink:type="simple" id="oo_171718.jpg"/></fig><p>
              <italic>legs</italic> P1–P4 shape and setae formulae as in female (Fig. <xref ref-type="fig" rid="F5">5E, F</xref>)</p><p>
              <italic>P5</italic> (Figs <xref ref-type="fig" rid="F4">4C</xref>, <xref ref-type="fig" rid="F5">5G</xref>). Comprising medially fused <abbrev xmlns:xlink="http://www.w3.org/1999/xlink" xlink:title="baseoendopod" id="ABBRID0EASAE" xlink:type="simple">benp</abbrev> and discrete <abbrev xmlns:xlink="http://www.w3.org/1999/xlink" xlink:title="exopod" id="ABBRID0EESAE" xlink:type="simple">exp</abbrev>; <abbrev xmlns:xlink="http://www.w3.org/1999/xlink" xlink:title="baseoendopod" id="ABBRID0EISAE" xlink:type="simple">benp</abbrev> with one basal seta; endopodal lobes weakly developed, without any element; exopod small, with two pinnate outer and one modified inner setae.</p><p>
              <italic>P6</italic> (Figs <xref ref-type="fig" rid="F4">4D</xref>, <xref ref-type="fig" rid="F5">5H</xref>). Asymmetrical; each P6 with one outer and two inner setae, ornamented with one pore.</p><fig id="F5" position="float" orientation="portrait"><label>Figure 5.</label><caption><p>
                  <italic><tp:taxon-name><tp:taxon-name-part taxon-name-part-type="genus" reg="Emertonia">Emertonia</tp:taxon-name-part> <tp:taxon-name-part taxon-name-part-type="species" reg="koreana">koreana</tp:taxon-name-part></tp:taxon-name></italic> sp. n., SEM photographs. <bold>A</bold> caudal rami, ventral (♀) <bold>B</bold> P5 (♀) <bold>C</bold> P6 (♀) <bold>D</bold> sixth and seventh somites, ventral (♂) <bold>E</bold> P1 (♂) <bold>F</bold> P2 and P3 (♂) <bold>G</bold> P5 (♂) <bold>H</bold> P6 (♂).</p></caption><graphic xmlns:xlink="http://www.w3.org/1999/xlink" xlink:href="zookeys-718-035-g005.jpg" position="float" orientation="portrait" xlink:type="simple" id="oo_171719.jpg"/></fig></tp:treatment-sec><tp:treatment-sec sec-type="etymology" id="SECID0EAUAE"><title>Etymology.</title><p>The species name refers the type locality of new species, Republic of Korea.</p></tp:treatment-sec><tp:treatment-sec sec-type="remarks" id="SECID0EFUAE"><title>Remarks.</title><p>The new species <italic><tp:taxon-name><tp:taxon-name-part taxon-name-part-type="genus" reg="Emertonia">Emertonia</tp:taxon-name-part> <tp:taxon-name-part taxon-name-part-type="species" reg="koreana">koreana</tp:taxon-name-part></tp:taxon-name></italic> sp. n. is closely related with <italic><tp:taxon-name><tp:taxon-name-part taxon-name-part-type="genus" reg="Emertonia">E.</tp:taxon-name-part> <tp:taxon-name-part taxon-name-part-type="species" reg="acutifurcata">acutifurcata</tp:taxon-name-part></tp:taxon-name></italic> (Mielke, 1985). They share similar shape of caudal ramus. <italic><tp:taxon-name><tp:taxon-name-part taxon-name-part-type="genus" reg="Emertonia">E.</tp:taxon-name-part> <tp:taxon-name-part taxon-name-part-type="species" reg="koreana">koreana</tp:taxon-name-part></tp:taxon-name></italic> sp. n. and <italic><tp:taxon-name><tp:taxon-name-part taxon-name-part-type="genus" reg="Emertonia">E.</tp:taxon-name-part> <tp:taxon-name-part taxon-name-part-type="species" reg="acutifurcata">acutifurcata</tp:taxon-name-part></tp:taxon-name></italic> only have sub-triangular caudal ramus. Within the genus <italic><tp:taxon-name><tp:taxon-name-part taxon-name-part-type="genus" reg="Paramesochra">Paramesochra</tp:taxon-name-part></tp:taxon-name></italic>, similar morphology of caudal ramus is observed in <italic><tp:taxon-name><tp:taxon-name-part taxon-name-part-type="genus" reg="Paramesochra">P.</tp:taxon-name-part> <tp:taxon-name-part taxon-name-part-type="species" reg="acutata">acutata</tp:taxon-name-part> <tp:taxon-name-part taxon-name-part-type="subspecies" reg="acutata">acutata</tp:taxon-name-part></tp:taxon-name></italic> Klie, 1935, <italic><tp:taxon-name><tp:taxon-name-part taxon-name-part-type="genus" reg="Paramesochra">P.</tp:taxon-name-part> <tp:taxon-name-part taxon-name-part-type="species" reg="acutata">acutata</tp:taxon-name-part> <tp:taxon-name-part taxon-name-part-type="subspecies" reg="hawaiiensis">hawaiiensis</tp:taxon-name-part></tp:taxon-name></italic> Kunz, 1981, and <italic><tp:taxon-name><tp:taxon-name-part taxon-name-part-type="genus" reg="Paramesochra">P.</tp:taxon-name-part> <tp:taxon-name-part taxon-name-part-type="species" reg="taeana">taeana</tp:taxon-name-part></tp:taxon-name></italic> Back &amp; Lee, 2010. They also have same setal formula of P1–P5. <italic><tp:taxon-name><tp:taxon-name-part taxon-name-part-type="genus" reg="Emertonia">E.</tp:taxon-name-part> <tp:taxon-name-part taxon-name-part-type="species" reg="koreana">koreana</tp:taxon-name-part></tp:taxon-name></italic> sp. n. can be easily distinguished from those species based on the following unique characteristics: 1) female P5 is deeply divided into two parts in the center of both P5 baseoendopods. 2) Two setae at the end of baseoendopod are swollen near the base. In addition, the base of the innermost seta of P5 exopods is swollen, similar to setae of baseoendopod. 3) There are rectangular frills, except for the last two segments of urosomite. This structure is similar to that of <italic><tp:taxon-name><tp:taxon-name-part taxon-name-part-type="genus" reg="Paramesochra">P.</tp:taxon-name-part> <tp:taxon-name-part taxon-name-part-type="species" reg="taeana">taeana</tp:taxon-name-part></tp:taxon-name></italic>, but has not been reported in the genus <italic><tp:taxon-name><tp:taxon-name-part taxon-name-part-type="genus" reg="Emertonia">Emertonia</tp:taxon-name-part></tp:taxon-name></italic> yet.</p></tp:treatment-sec><ref-list><ref id="B1"><mixed-citation xmlns:xlink="http://www.w3.org/1999/xlink" xlink:type="simple">
          <person-group><name name-style="western"><surname>Back</surname><given-names>J</given-names></name><name name-style="western"><surname>Lee</surname><given-names>W</given-names></name></person-group> (<year>2014</year>) <article-title>Two new species of the genus <italic><tp:taxon-name><tp:taxon-name-part taxon-name-part-type="genus">Wellsopsyllus</tp:taxon-name-part></tp:taxon-name></italic> (<tp:taxon-name><tp:taxon-name-part taxon-name-part-type="subclass">Copepoda</tp:taxon-name-part></tp:taxon-name>; <tp:taxon-name><tp:taxon-name-part taxon-name-part-type="order">Harpacticoida</tp:taxon-name-part></tp:taxon-name>; <tp:taxon-name><tp:taxon-name-part taxon-name-part-type="family">Paramesochridae</tp:taxon-name-part></tp:taxon-name>) from the Yellow Sea.</article-title> <source>Zootaxa</source> <volume>3895</volume>: <fpage>246</fpage>–<lpage>366</lpage>. <ext-link xlink:type="simple" ext-link-type="doi" xlink:href="10.11646/zootaxa.3895.3.2">https://doi.org/10.11646/zootaxa.3895.3.2</ext-link></mixed-citation></ref></ref-list></tp:taxon-treatment>
