# Supplementary material for: Two new species of the genus Emertonia Wilson, 1932 from Korean waters (Copepoda, Harpacticoida, Paramesochridae)
Source: Zookeys. 2017 Dec 4;(718):35–64. doi: 10.3897/zookeys.718.19959 (PMC5740436; doi:10.3897/zookeys.718.19959)
Supplement: XML Treatment for Emertonia simplex [file zookeys.718.19959-treatment2.xml]

<!DOCTYPE tp:taxon-treatment
  PUBLIC "-//TaxonX//DTD Taxonomic Treatment Publishing DTD v0 20100105//EN" "tax-treatment-NSO.dtd">
<tp:taxon-treatment xmlns:tp="http://www.plazi.org/taxpub"><tp:treatment-meta><kwd-group><label>Taxon classification</label><kwd><named-content xmlns:xlink="http://www.w3.org/1999/xlink" content-type="kingdom">Animalia</named-content></kwd><kwd><named-content xmlns:xlink="http://www.w3.org/1999/xlink" content-type="order">Harpacticoida</named-content></kwd><kwd><named-content xmlns:xlink="http://www.w3.org/1999/xlink" content-type="family">Paramesochridae</named-content></kwd></kwd-group><mixed-citation publication-type="journal"><person-group><name><surname>Back</surname><given-names>Jinwook</given-names></name><name><surname>Lee</surname><given-names>Wonchoel</given-names></name></person-group><article-title>Two new species of the genus <italic><tp:taxon-name><tp:taxon-name-part taxon-name-part-type="genus" reg="Emertonia">Emertonia</tp:taxon-name-part></tp:taxon-name></italic> Wilson, 1932 from Korean waters (<tp:taxon-name><tp:taxon-name-part taxon-name-part-type="subclass">Copepoda</tp:taxon-name-part></tp:taxon-name>, <tp:taxon-name><tp:taxon-name-part taxon-name-part-type="order">Harpacticoida</tp:taxon-name-part></tp:taxon-name>, <tp:taxon-name><tp:taxon-name-part taxon-name-part-type="family">Paramesochridae</tp:taxon-name-part></tp:taxon-name>)</article-title><source>Zookeys</source><day>4</day><month>12</month><year>2017</year><volume>2017</volume><issue>718</issue><fpage>35</fpage><lpage>64</lpage><pub-id pub-id-type="doi">10.3897/zookeys.718.19959</pub-id></mixed-citation></tp:treatment-meta><tp:nomenclature><tp:taxon-name>
              <tp:taxon-name-part taxon-name-part-type="genus" reg="Emertonia">Emertonia</tp:taxon-name-part>
              <tp:taxon-name-part taxon-name-part-type="species" reg="simplex">simplex</tp:taxon-name-part>
              <object-id xmlns:xlink="http://www.w3.org/1999/xlink" content-type="zoobank" xlink:type="simple">http://zoobank.org/2E7AB618-93AA-4942-AC8C-B3DB5183CFF9</object-id>
            </tp:taxon-name><tp:taxon-status xmlns:xlink="http://www.w3.org/1999/xlink" xlink:type="simple">sp. n.</tp:taxon-status><xref ref-type="fig" rid="F6">Figs 6</xref><xref ref-type="fig" rid="F7">, 7</xref><xref ref-type="fig" rid="F8">, 8</xref><xref ref-type="fig" rid="F9">, 9</xref><xref ref-type="fig" rid="F10">, 10</xref><xref ref-type="fig" rid="F11">, 11</xref></tp:nomenclature><tp:treatment-sec sec-type="type locality" id="SECID0EH1AE"><title>Type locality.</title><p>
              <bold>A</bold> subtidal zone near the Seogwipo Port in Jeju Island, Korea (<named-content xmlns:xlink="http://www.w3.org/1999/xlink" content-type="dwc:verbatimCoordinates" xlink:type="simple"><named-content content-type="geo-json" specific-use="{&#34;type&#34;:&#34;Point&#34;,&#34;coordinates&#34;:[126.577500,33.225833]}" id="NCID0ES1AE" xlink:type="simple">33°13'33"N, 126°34'39"E</named-content></named-content>), and sampled by using a grab (surface area: 0.1 m<sup>2</sup>) on a fishing boat (<xref ref-type="bibr" rid="B1">Back and Lee 2014</xref>, as <italic><tp:taxon-name><tp:taxon-name-part taxon-name-part-type="genus" reg="Emertonia">Emertonia</tp:taxon-name-part></tp:taxon-name></italic> sp. 2), depth 15–20 m, sand.</p></tp:treatment-sec><tp:treatment-sec sec-type="material" id="SECID0EE2AE"><title>Material examined.</title><p>Holotype 1♀ dissected on 7 slides (<abbrev xmlns:xlink="http://www.w3.org/1999/xlink" content-type="institution" xlink:title="Marine Biodiversity Institute of Korea" id="ABBRID0EK2AE" xlink:type="simple">MABIK</abbrev> CR00241575), and paratypes: 1♂ on 5 slides (<abbrev xmlns:xlink="http://www.w3.org/1999/xlink" content-type="institution" xlink:title="Marine Biodiversity Institute of Korea" id="ABBRID0EP2AE" xlink:type="simple">MABIK</abbrev> CR00241576). Additional paratypes represented by 3 ♀♀ (<abbrev xmlns:xlink="http://www.w3.org/1999/xlink" content-type="institution" xlink:title="Marine Biodiversity Institute of Korea" id="ABBRID0EU2AE" xlink:type="simple">MABIK</abbrev> CR00241577 ~ CR00241579) and 2 ♂♂ (<abbrev xmlns:xlink="http://www.w3.org/1999/xlink" content-type="institution" xlink:title="Marine Biodiversity Institute of Korea" id="ABBRID0EZ2AE" xlink:type="simple">MABIK</abbrev> CR00241580, CR00241581) in 70 % ethanol. 2♀♀ dried, mounted on stub, and coated with gold-palladium for SEM. All samples were collected from the type locality by J. Back on 4 June 2010.</p></tp:treatment-sec><tp:treatment-sec sec-type="diagnosis" id="SECID0E52AE"><title>Diagnosis.</title><p>
              <italic><tp:taxon-name><tp:taxon-name-part taxon-name-part-type="genus" reg="Emertonia">Emertonia</tp:taxon-name-part> <tp:taxon-name-part taxon-name-part-type="species" reg="simplex">simplex</tp:taxon-name-part></tp:taxon-name></italic> sp. n. with four setae at P5 exopod in male, and one short Inner seta at P5 baseoendopod in female. Caudal rami rectangular, approximately 3.8 times as long as its width. Body armed with long dorsal sensilla.</p></tp:treatment-sec><tp:treatment-sec sec-type="description" id="SECID0EP3AE"><title>Description of female.</title><p>Body cylindrical, slightly depressed dorsoventrally (Figs <xref ref-type="fig" rid="F6">6A–B</xref>, <xref ref-type="fig" rid="F11">11A</xref>), with long sensilla (Fig. <xref ref-type="fig" rid="F11">11B</xref>); total body length, 390 µm (n = 7, mean = 376 µm); largest width (85 µm) measured at posterior margin of cephalic shield; body somites without hyaline frills forming quadrilateral lappets.</p><p>
              <italic>Prosome</italic> (Fig. <xref ref-type="fig" rid="F6">6A, B</xref>). Comprising cephalothorax, and three free pedigerous somites; Cephalothorax bell-shaped, with several sensilla; pleural areas weakly developed, posterolateral angles rounded.</p><p>
              <italic>Urosomites</italic> (Fig. <xref ref-type="fig" rid="F6">6A, B</xref>). Gradually tapering posteriorly; genital somite and third urosomite completely fused forming genital double-somite (Figs <xref ref-type="fig" rid="F9">9C</xref>, <xref ref-type="fig" rid="F11">11E</xref>); genital field located in proximal half of genital double-somite, with copulatory pore positioned medially, and two pores; P6 (Figs <xref ref-type="fig" rid="F9">9C</xref>, <xref ref-type="fig" rid="F11">11E</xref>) represented by narrow transverse plate, each side armed with one pinnate seta; anal somite (Fig. <xref ref-type="fig" rid="F9">9A</xref>) without anal operculum, but with rounded pseudoperculum arising from penultimate somite.</p><fig id="F6" position="float" orientation="portrait"><label>Figure 6.</label><caption><p>
                  <italic><tp:taxon-name><tp:taxon-name-part taxon-name-part-type="genus" reg="Emertonia">Emertonia</tp:taxon-name-part> <tp:taxon-name-part taxon-name-part-type="species" reg="simplex">simplex</tp:taxon-name-part></tp:taxon-name></italic> sp. n., (♀) <bold>A</bold> habitus, dorsal <bold>B</bold> habitus, lateral <bold>C</bold> antennule (<bold>C<sub>1</sub></bold> fifth, sixth, and seventh segments <bold>C<sub>2</sub></bold> last segment). Scale bars are in µm.</p></caption><graphic xmlns:xlink="http://www.w3.org/1999/xlink" xlink:href="zookeys-718-035-g006.jpg" position="float" orientation="portrait" xlink:type="simple" id="oo_171720.jpg"/></fig><p>
              <italic>Caudal rami</italic> (Figs <xref ref-type="fig" rid="F9">9A</xref>, <xref ref-type="fig" rid="F11">11F</xref>). Rectangular, approximately 3.2 times as long as wide; with seven setae; setae III–VI located around distal margin of ramus; seta I small, bare, arising laterally; seta II bare; seta III cylindrical, bare; seta IV well developed, bare, seta V longest, pinnate in middle; seta VI bare; dorsal seta VII bi-articulate at base, bipinnate in middle.</p><p>
              <italic>Rostrum</italic> (Fig. <xref ref-type="fig" rid="F6">6A</xref>) small, with rounded tip, fused with cephalothorax; without sensilla.</p><p>
              <italic>Antennule</italic> (Fig. <xref ref-type="fig" rid="F6">6C</xref>) slender, eight-segmented; proximal segment with row of long spinules along anterior margin and blunt process on lateral margin; fourth segment with sub-cylindrical process bearing one bare seta fused basally to aesthetasc; fifth segment with sub-cylindrical process with one bare seta (Fig. <xref ref-type="fig" rid="F6">6C</xref><sub>1</sub>); armature formula: 1 – [1], 2 – [7 bare + 1 spinulose], 3 – [6 bare], 4 – [2 bare + (1 + <abbrev xmlns:xlink="http://www.w3.org/1999/xlink" xlink:title="aesthetasc" id="ABBRID0ESAAG" xlink:type="simple">ae</abbrev>)], 5 – [1 bare], 6 – [2 bare], 7 – [4 bare], 8 – [5 bare + (2 + <abbrev xmlns:xlink="http://www.w3.org/1999/xlink" xlink:title="aesthetasc" id="ABBRID0EWAAG" xlink:type="simple">ae</abbrev>)]; apical acrothek consisting of one apical aesthetasc and two basally fused bare setae (Fig. <xref ref-type="fig" rid="F6">6C</xref><sub>2</sub>).</p><p>
              <italic>Antenna</italic> (Fig. <xref ref-type="fig" rid="F7">7A</xref>). Coxa and basis without surface ornamentation; <abbrev xmlns:xlink="http://www.w3.org/1999/xlink" xlink:title="exopod" id="ABBRID0EKBAG" xlink:type="simple">exp</abbrev> one-segmented, with two pinnate and three bare setae, and one spinule near outer distal corner; <abbrev xmlns:xlink="http://www.w3.org/1999/xlink" xlink:title="endopod" id="ABBRID0EOBAG" xlink:type="simple">enp</abbrev> two-segmented; <abbrev xmlns:xlink="http://www.w3.org/1999/xlink" xlink:title="endopod" id="ABBRID0ESBAG" xlink:type="simple">enp</abbrev>-1 with one pinnate seta, without surface ornamentation; lateral armature of <abbrev xmlns:xlink="http://www.w3.org/1999/xlink" xlink:title="endopod" id="ABBRID0EWBAG" xlink:type="simple">enp</abbrev>-2 consisting of two bare setae, one pinnate seta, and long spinules along outer margin; distal armature of <abbrev xmlns:xlink="http://www.w3.org/1999/xlink" xlink:title="endopod" id="ABBRID0E1BAG" xlink:type="simple">enp</abbrev>-2 (Fig. <xref ref-type="fig" rid="F7">7A</xref><sub>1</sub>) consisting of six geniculate and one bare setae (one long bare seta fused at base to largest geniculate seta).</p><p>
              <italic>Mandible</italic> (Fig. <xref ref-type="fig" rid="F7">7B</xref>). Coxa well developed; gnathobase with seven blunt teeth and one small pinnate seta at dorsal corner; palp biramous (Fig. <xref ref-type="fig" rid="F7">7B</xref><sub>1</sub>), basis elongate, with two bare setae; <abbrev xmlns:xlink="http://www.w3.org/1999/xlink" xlink:title="exopod" id="ABBRID0EQCAG" xlink:type="simple">exp</abbrev> one-segmented, with one pinnate and three bare setae; <abbrev xmlns:xlink="http://www.w3.org/1999/xlink" xlink:title="endopod" id="ABBRID0EUCAG" xlink:type="simple">enp</abbrev> two-segmented, <abbrev xmlns:xlink="http://www.w3.org/1999/xlink" xlink:title="endopod" id="ABBRID0EYCAG" xlink:type="simple">enp</abbrev>-1 1.7 times as long as <abbrev xmlns:xlink="http://www.w3.org/1999/xlink" xlink:title="endopod" id="ABBRID0E3CAG" xlink:type="simple">enp</abbrev>-2, <abbrev xmlns:xlink="http://www.w3.org/1999/xlink" xlink:title="endopod" id="ABBRID0EADAG" xlink:type="simple">enp</abbrev>-1 with two bare setae; <abbrev xmlns:xlink="http://www.w3.org/1999/xlink" xlink:title="endopod" id="ABBRID0EEDAG" xlink:type="simple">enp</abbrev>-2 with five setae fused at base.</p><p>
              <italic>Maxillule</italic> (Fig. <xref ref-type="fig" rid="F7">7C</xref>). Praecoxa subquadrate, with two long spinules; arthrite well developed, with six strong spines and two bare lateral setae, and two juxtaposed setae on surface; coxa with fused endite and three bare setae; basis fused with endites, with six setae; <abbrev xmlns:xlink="http://www.w3.org/1999/xlink" xlink:title="exopod" id="ABBRID0EQDAG" xlink:type="simple">exp</abbrev> one-segmented, with one pinnate and one bare setae, and ornamented with row of spinules along inner margin; <abbrev xmlns:xlink="http://www.w3.org/1999/xlink" xlink:title="endopod" id="ABBRID0EUDAG" xlink:type="simple">enp</abbrev> one-segmented, longer than exopod, with five bare setae around distal margin and one pore sub-distally.</p><p>
              <italic>Maxilla</italic> (Fig. <xref ref-type="fig" rid="F7">7D</xref>). Syncoxa armed with three endites; first endite (Fig. <xref ref-type="fig" rid="F7">7D</xref><sub>1</sub>) bilobed, with one pinnate and two bare setae; second endite (Fig. <xref ref-type="fig" rid="F7">7D</xref><sub>2</sub>) with one pinnate seta and one bare setae; distal endite with two pinnate and one bare setae; allobasis with two uni-pinnate stout setae on distal margin; <abbrev xmlns:xlink="http://www.w3.org/1999/xlink" xlink:title="endopod" id="ABBRID0EKEAG" xlink:type="simple">enp</abbrev> two-segmented; <abbrev xmlns:xlink="http://www.w3.org/1999/xlink" xlink:title="endopod" id="ABBRID0EOEAG" xlink:type="simple">enp</abbrev>-1 rectangular, with one pinnate seta near base, two bare and one pinnate setae; <abbrev xmlns:xlink="http://www.w3.org/1999/xlink" xlink:title="endopod" id="ABBRID0ESEAG" xlink:type="simple">enp</abbrev>-2 with one pinnate and two bare setae along distal margin.</p><p>
              <italic>Maxilliped</italic> (Figs <xref ref-type="fig" rid="F7">7E</xref>, <xref ref-type="fig" rid="F11">11C</xref>) four-segmented; syncoxa with one bare seta; basis and ornamented with row of spinules along outer margin; <abbrev xmlns:xlink="http://www.w3.org/1999/xlink" xlink:title="endopod" id="ABBRID0ECFAG" xlink:type="simple">enp</abbrev> two-segmented; <abbrev xmlns:xlink="http://www.w3.org/1999/xlink" xlink:title="endopod" id="ABBRID0EGFAG" xlink:type="simple">enp</abbrev>-1 with one small bare seta laterally and one stout claw on distal margin; <abbrev xmlns:xlink="http://www.w3.org/1999/xlink" xlink:title="endopod" id="ABBRID0EKFAG" xlink:type="simple">enp</abbrev>-2 with two geniculate setae.</p><fig id="F7" position="float" orientation="portrait"><label>Figure 7.</label><caption><p>
                  <italic><tp:taxon-name><tp:taxon-name-part taxon-name-part-type="genus" reg="Emertonia">Emertonia</tp:taxon-name-part> <tp:taxon-name-part taxon-name-part-type="species" reg="simplex">simplex</tp:taxon-name-part></tp:taxon-name></italic> sp. n., (♀). <bold>A</bold> antenna (<bold>A<sub>1</sub></bold> end of second segment in antenna endopod) <bold>B</bold> mandible (<bold>B<sub>1</sub></bold> palp) <bold>C</bold> maxillule <bold>D</bold> maxilla (<bold>D<sub>1</sub></bold> first endite <bold>D<sub>2</sub></bold> second endite <bold>D<sub>3</sub></bold> first segment of endopod <bold>D<sub>4</sub></bold> second segment of endopod) <bold>E</bold> maxilliped. Scale bar is in µm.</p></caption><graphic xmlns:xlink="http://www.w3.org/1999/xlink" xlink:href="zookeys-718-035-g007.jpg" position="float" orientation="portrait" xlink:type="simple" id="oo_171721.jpg"/></fig><p>
              <italic>P1</italic> (Fig. <xref ref-type="fig" rid="F8">8A</xref>). Coxa and basis with spinules as figured; the latter with one bare outer and one bare inner setae; <abbrev xmlns:xlink="http://www.w3.org/1999/xlink" xlink:title="exopod" id="ABBRID0EQHAG" xlink:type="simple">exp</abbrev> two-segmented; <abbrev xmlns:xlink="http://www.w3.org/1999/xlink" xlink:title="exopod" id="ABBRID0EUHAG" xlink:type="simple">exp</abbrev>-1 longer than <abbrev xmlns:xlink="http://www.w3.org/1999/xlink" xlink:title="exopod" id="ABBRID0EYHAG" xlink:type="simple">exp</abbrev>-2, the former with row of spinules along outer margin and one uni-pinnate outer spine; <abbrev xmlns:xlink="http://www.w3.org/1999/xlink" xlink:title="exopod" id="ABBRID0E3HAG" xlink:type="simple">exp</abbrev>-2 with two uni-pinnate and two bare setae; <abbrev xmlns:xlink="http://www.w3.org/1999/xlink" xlink:title="endopod" id="ABBRID0EAIAG" xlink:type="simple">enp</abbrev> approximately 1.8 times as long as <abbrev xmlns:xlink="http://www.w3.org/1999/xlink" xlink:title="exopod" id="ABBRID0EEIAG" xlink:type="simple">exp</abbrev>; <abbrev xmlns:xlink="http://www.w3.org/1999/xlink" xlink:title="endopod" id="ABBRID0EIIAG" xlink:type="simple">enp</abbrev>-1 elongate, bare, approximately five times as long as <abbrev xmlns:xlink="http://www.w3.org/1999/xlink" xlink:title="endopod" id="ABBRID0EMIAG" xlink:type="simple">enp</abbrev>-2; <abbrev xmlns:xlink="http://www.w3.org/1999/xlink" xlink:title="endopod" id="ABBRID0EQIAG" xlink:type="simple">enp</abbrev>-2 small, slightly longer than wide, with two claw-like setae.</p><p>
              <italic>P2, P3</italic> (Figs <xref ref-type="fig" rid="F8">8B, C</xref>, <xref ref-type="fig" rid="F11">11D</xref>). Coxa with row of spinules on outer distal corner; basis with one bare outer seta, one pore near base of outer seta; <abbrev xmlns:xlink="http://www.w3.org/1999/xlink" xlink:title="exopod" id="ABBRID0EAJAG" xlink:type="simple">exp</abbrev> three-segmented; <abbrev xmlns:xlink="http://www.w3.org/1999/xlink" xlink:title="exopod" id="ABBRID0EEJAG" xlink:type="simple">exp</abbrev>-1 and <abbrev xmlns:xlink="http://www.w3.org/1999/xlink" xlink:title="exopod" id="ABBRID0EIJAG" xlink:type="simple">exp</abbrev>-2 with one uni-pinnate spine; <abbrev xmlns:xlink="http://www.w3.org/1999/xlink" xlink:title="exopod" id="ABBRID0EMJAG" xlink:type="simple">exp</abbrev>-3 with two uni-pinnate outer spines, one stout apical seta, and one pinnate seta; <abbrev xmlns:xlink="http://www.w3.org/1999/xlink" xlink:title="endopod" id="ABBRID0EQJAG" xlink:type="simple">enp</abbrev> one-segmented with one pinnate apical seta.</p><p>
              <italic>P4</italic> (Fig. <xref ref-type="fig" rid="F8">8D</xref>). Coxa ornamented with one row of spinules on outer distal corner; basis with one bare outer seta, one pore near base of outer seta; <abbrev xmlns:xlink="http://www.w3.org/1999/xlink" xlink:title="exopod" id="ABBRID0E3JAG" xlink:type="simple">exp</abbrev> three-segmented; <abbrev xmlns:xlink="http://www.w3.org/1999/xlink" xlink:title="exopod" id="ABBRID0EAKAG" xlink:type="simple">exp</abbrev>-1 and <abbrev xmlns:xlink="http://www.w3.org/1999/xlink" xlink:title="exopod" id="ABBRID0EEKAG" xlink:type="simple">exp</abbrev>-2 with one uni-pinnate outer spine; <abbrev xmlns:xlink="http://www.w3.org/1999/xlink" xlink:title="exopod" id="ABBRID0EIKAG" xlink:type="simple">exp</abbrev>-3 with one uni-pinnate outer spine and one apical seta; <abbrev xmlns:xlink="http://www.w3.org/1999/xlink" xlink:title="endopod" id="ABBRID0EMKAG" xlink:type="simple">enp</abbrev> one-segmented, with one modified seta.</p><fig id="F8" position="float" orientation="portrait"><label>Figure 8.</label><caption><p>
                  <italic><tp:taxon-name><tp:taxon-name-part taxon-name-part-type="genus" reg="Emertonia">Emertonia</tp:taxon-name-part> <tp:taxon-name-part taxon-name-part-type="species" reg="simplex">simplex</tp:taxon-name-part></tp:taxon-name></italic> sp. n., (♀). <bold>A</bold> P1 <bold>B</bold> P2 <bold>C</bold> P3 <bold>D</bold> P4. Scale bar is in µm.</p></caption><graphic xmlns:xlink="http://www.w3.org/1999/xlink" xlink:href="zookeys-718-035-g008.jpg" position="float" orientation="portrait" xlink:type="simple" id="oo_171722.jpg"/></fig><p>
              <bold>Armature formula as follows</bold>:</p><table-wrap position="float" orientation="portrait"><table id="TID0EZLAE" rules="all"><tbody><tr><th rowspan="1" colspan="1"/><th rowspan="1" colspan="1">Exopod</th><th rowspan="1" colspan="1">Endopod</th></tr><tr><td rowspan="1" colspan="1">P1</td><td rowspan="1" colspan="1">0.121</td><td rowspan="1" colspan="1">0.011</td></tr><tr><td rowspan="1" colspan="1">P2</td><td rowspan="1" colspan="1">0.0.112</td><td rowspan="1" colspan="1">010</td></tr><tr><td rowspan="1" colspan="1">P3</td><td rowspan="1" colspan="1">0.0.112</td><td rowspan="1" colspan="1">010</td></tr><tr><td rowspan="1" colspan="1">P4</td><td rowspan="1" colspan="1">0.0.011</td><td rowspan="1" colspan="1">010</td></tr></tbody></table></table-wrap><p>
              <italic>P5</italic> (Figs <xref ref-type="fig" rid="F9">9B</xref>, <xref ref-type="fig" rid="F11">11E</xref>) with medially fused benps and discrete exps; <abbrev xmlns:xlink="http://www.w3.org/1999/xlink" xlink:title="baseoendopod" id="ABBRID0E1NAG" xlink:type="simple">benp</abbrev> with one pinnate outer basal seta; endopodal lobes well-developed, rounded, median cleft reaching at distal margin of <abbrev xmlns:xlink="http://www.w3.org/1999/xlink" xlink:title="exopod" id="ABBRID0E5NAG" xlink:type="simple">exp</abbrev>, with one shorter inner and one longer outer setae; <abbrev xmlns:xlink="http://www.w3.org/1999/xlink" xlink:title="exopod" id="ABBRID0ECOAG" xlink:type="simple">exp</abbrev> well developed, with one pinnate outer seta and two bare inner setae, and ornamented with a row of long spinules along inner margin.</p><fig id="F9" position="float" orientation="portrait"><label>Figure 9.</label><caption><p>
                  <italic><tp:taxon-name><tp:taxon-name-part taxon-name-part-type="genus" reg="Emertonia">Emertonia</tp:taxon-name-part> <tp:taxon-name-part taxon-name-part-type="species" reg="simplex">simplex</tp:taxon-name-part></tp:taxon-name></italic> sp. n., (♀). <bold>A</bold> last two segments of urosomite and caudal rami <bold>B</bold> P5 <bold>C</bold> P6 and genital field. Scale bars are in µm.</p></caption><graphic xmlns:xlink="http://www.w3.org/1999/xlink" xlink:href="zookeys-718-035-g009.jpg" position="float" orientation="portrait" xlink:type="simple" id="oo_171723.jpg"/></fig></tp:treatment-sec><tp:treatment-sec sec-type="description" id="SECID0EEPAG"><title>Description of male.</title><p>Smaller than female, body length 345 µm (n = 3, mean = 344 µm) (Fig. <xref ref-type="fig" rid="F10">10A</xref>); largest width (80 µm) measured at posterior margin of cephalic shield; general body shape and ornamentation as in female except for separation of genital somite; additional sexual dimorphism in antennule, <abbrev xmlns:xlink="http://www.w3.org/1999/xlink" xlink:title="antennule" id="ABBRID0EOPAG" xlink:type="simple">A1</abbrev>, P5, and P6.</p><p>
              <italic>Antennule</italic> (Fig. <xref ref-type="fig" rid="F10">10B</xref>). Seven-segmented, subchirocer; fifth segment (Fig. <xref ref-type="fig" rid="F10">10B</xref><sub>2</sub>) swollen, largest; aesthetascs on fifth and seventh segments (Fig. <xref ref-type="fig" rid="F10">10B</xref><sub>1</sub>); armature formula: 1 – [1 bare], 2 – [8 bare], 3 [5 –bare], 4 – [2 bare], 5 – [6 bare + 2 spinulose + (1 +<abbrev xmlns:xlink="http://www.w3.org/1999/xlink" xlink:title="aesthetasc" id="ABBRID0EEQAG" xlink:type="simple">ae</abbrev>)], 6 – [2 bare], 7 – [7 bare + (2 + <abbrev xmlns:xlink="http://www.w3.org/1999/xlink" xlink:title="aesthetasc" id="ABBRID0EIQAG" xlink:type="simple">ae</abbrev>)]; apical acrothek consisting of apical aesthetasc and two basally fused bare setae.</p><p>
              <italic>P5</italic> (Fig. <xref ref-type="fig" rid="F10">10C</xref>). Benp confluent, forming large transverse plate, with one bare outer basal seta and one pore on either side; <abbrev xmlns:xlink="http://www.w3.org/1999/xlink" xlink:title="exopod" id="ABBRID0EUQAG" xlink:type="simple">exp</abbrev> ovate bearing setules on inner margin, with two pinnate and two bare setae, innermost longest.</p><p>
              <italic>P6</italic> (Fig. <xref ref-type="fig" rid="F10">10D</xref>). Clearly distinct medially, each P6 with one outer pinnate and two bare inner setae.</p><fig id="F10" position="float" orientation="portrait"><label>Figure 10.</label><caption><p>
                  <italic><tp:taxon-name><tp:taxon-name-part taxon-name-part-type="genus" reg="Emertonia">Emertonia</tp:taxon-name-part> <tp:taxon-name-part taxon-name-part-type="species" reg="simplex">simplex</tp:taxon-name-part></tp:taxon-name></italic> sp. n., (♂). <bold>A</bold> habitus, dorsal <bold>B</bold> antennule (<bold>B<sub>1</sub></bold> last two segments <bold>B<sub>2</sub></bold> fifth segment) <bold>C</bold> P5 <bold>D</bold> P6. Scale bars are in µm.</p></caption><graphic xmlns:xlink="http://www.w3.org/1999/xlink" xlink:href="zookeys-718-035-g010.jpg" position="float" orientation="portrait" xlink:type="simple" id="oo_171724.jpg"/></fig></tp:treatment-sec><tp:treatment-sec sec-type="etymology" id="SECID0EISAG"><title>Etymology.</title><p>The species name refers to the simple somites without hyaline frills forming quadrilateral lappets.</p></tp:treatment-sec><tp:treatment-sec sec-type="remarks" id="SECID0ENSAG"><title>Remarks.</title><p>The second new species, <italic><tp:taxon-name><tp:taxon-name-part taxon-name-part-type="genus" reg="Emertonia">Emertonia</tp:taxon-name-part> <tp:taxon-name-part taxon-name-part-type="species" reg="simplex">simplex</tp:taxon-name-part></tp:taxon-name></italic> sp. n., shares the general characteristics of other species like <italic><tp:taxon-name><tp:taxon-name-part taxon-name-part-type="genus" reg="Emertonia">E.</tp:taxon-name-part> <tp:taxon-name-part taxon-name-part-type="species" reg="holsatica">holsatica</tp:taxon-name-part> <tp:taxon-name-part taxon-name-part-type="subspecies" reg="holsatica">holsatica</tp:taxon-name-part></tp:taxon-name></italic> (Klie, 1929) and <italic><tp:taxon-name><tp:taxon-name-part taxon-name-part-type="genus" reg="Emertonia">E.</tp:taxon-name-part> <tp:taxon-name-part taxon-name-part-type="species" reg="major">major</tp:taxon-name-part></tp:taxon-name></italic> (Nicholls, 1939), including segmentation and setal formula of swimming legs, rectangular caudal rami, and a well-developed P5 baseoendopod and separated exopod. However, <italic><tp:taxon-name><tp:taxon-name-part taxon-name-part-type="genus" reg="Emertonia">E.</tp:taxon-name-part> <tp:taxon-name-part taxon-name-part-type="species" reg="simplex">simplex</tp:taxon-name-part></tp:taxon-name></italic> sp. n. has a combination of all the following characteristics: 1) exopod of antenna has five setae. This characteristic is found in eleven species of <italic><tp:taxon-name><tp:taxon-name-part taxon-name-part-type="genus" reg="Emertonia">Emertonia</tp:taxon-name-part></tp:taxon-name></italic>, for instance <italic><tp:taxon-name><tp:taxon-name-part taxon-name-part-type="genus" reg="Emertonia">E.</tp:taxon-name-part> <tp:taxon-name-part taxon-name-part-type="species" reg="regulexstans">regulexstans</tp:taxon-name-part></tp:taxon-name></italic> (Mielke, 1984b), and <italic><tp:taxon-name><tp:taxon-name-part taxon-name-part-type="genus" reg="Emertonia">E.</tp:taxon-name-part> <tp:taxon-name-part taxon-name-part-type="species" reg="diva">diva</tp:taxon-name-part></tp:taxon-name></italic> (Veit-Köhler, 2005), and 2) Two claw-like setae are present on the second segment of P1, which can be found in <italic><tp:taxon-name><tp:taxon-name-part taxon-name-part-type="genus" reg="Emertonia">E.</tp:taxon-name-part> <tp:taxon-name-part taxon-name-part-type="species" reg="brevicaudata">brevicaudata</tp:taxon-name-part></tp:taxon-name></italic> (Kornev and Chertoprud, 2008), <italic><tp:taxon-name><tp:taxon-name-part taxon-name-part-type="genus" reg="Emertonia">E.</tp:taxon-name-part> <tp:taxon-name-part taxon-name-part-type="species" reg="californica">californica</tp:taxon-name-part></tp:taxon-name></italic> (Kunz, 1981), <italic><tp:taxon-name><tp:taxon-name-part taxon-name-part-type="genus" reg="Emertonia">E.</tp:taxon-name-part> <tp:taxon-name-part taxon-name-part-type="species" reg="insularis">insularis</tp:taxon-name-part></tp:taxon-name></italic> (Kunz, 1981), <italic><tp:taxon-name><tp:taxon-name-part taxon-name-part-type="genus" reg="Emertonia">E.</tp:taxon-name-part> <tp:taxon-name-part taxon-name-part-type="species" reg="holsatica">holsatica</tp:taxon-name-part></tp:taxon-name></italic> s. str., <italic><tp:taxon-name><tp:taxon-name-part taxon-name-part-type="genus" reg="Emertonia">E.</tp:taxon-name-part> <tp:taxon-name-part taxon-name-part-type="species" reg="longifurcata">longifurcata</tp:taxon-name-part></tp:taxon-name></italic> (Scheibel, 1975), and <italic><tp:taxon-name><tp:taxon-name-part taxon-name-part-type="genus" reg="Emertonia">E.</tp:taxon-name-part> <tp:taxon-name-part taxon-name-part-type="species" reg="unguiseta">unguiseta</tp:taxon-name-part></tp:taxon-name></italic> (Mielke, 1984). Of these, <italic><tp:taxon-name><tp:taxon-name-part taxon-name-part-type="genus" reg="Emertonia">E.</tp:taxon-name-part> <tp:taxon-name-part taxon-name-part-type="species" reg="unguiseta">unguiseta</tp:taxon-name-part></tp:taxon-name></italic> is the species closest to <italic><tp:taxon-name><tp:taxon-name-part taxon-name-part-type="genus" reg="Emertonia">E.</tp:taxon-name-part> <tp:taxon-name-part taxon-name-part-type="species" reg="simplex">simplex</tp:taxon-name-part></tp:taxon-name></italic> sp. n. since they share all of the characteristics mentioned above. However, differences between <italic><tp:taxon-name><tp:taxon-name-part taxon-name-part-type="genus" reg="Emertonia">E.</tp:taxon-name-part> <tp:taxon-name-part taxon-name-part-type="species" reg="simplex">simplex</tp:taxon-name-part></tp:taxon-name></italic> sp. n. and <italic><tp:taxon-name><tp:taxon-name-part taxon-name-part-type="genus" reg="Emertonia">E.</tp:taxon-name-part> <tp:taxon-name-part taxon-name-part-type="species" reg="unguiseta">unguiseta</tp:taxon-name-part></tp:taxon-name></italic> are as follows: 1) <italic><tp:taxon-name><tp:taxon-name-part taxon-name-part-type="genus" reg="Emertonia">E.</tp:taxon-name-part> <tp:taxon-name-part taxon-name-part-type="species" reg="simplex">simplex</tp:taxon-name-part></tp:taxon-name></italic> sp. n. has four setae at P5 exopod in male, whereas <italic><tp:taxon-name><tp:taxon-name-part taxon-name-part-type="genus" reg="Emertonia">E.</tp:taxon-name-part> <tp:taxon-name-part taxon-name-part-type="species" reg="unguiseta">unguiseta</tp:taxon-name-part></tp:taxon-name></italic> bears only three setae, 2) the new species has a shorter inner seta at P5 baseoendopod in female, whereas <italic><tp:taxon-name><tp:taxon-name-part taxon-name-part-type="genus" reg="Emertonia">E.</tp:taxon-name-part> <tp:taxon-name-part taxon-name-part-type="species" reg="unguiseta">unguiseta</tp:taxon-name-part></tp:taxon-name></italic> bears two subequal setae, 3) the length of caudal rami is approximately 3.8 times as long as its width, whereas that of <italic><tp:taxon-name><tp:taxon-name-part taxon-name-part-type="genus" reg="Emertonia">E.</tp:taxon-name-part> <tp:taxon-name-part taxon-name-part-type="species" reg="unguiseta">unguiseta</tp:taxon-name-part></tp:taxon-name></italic> is 3.2 times of the width. In addition, the new species has long dorsal sensilla. The major morphological characteristics of the genus <italic><tp:taxon-name><tp:taxon-name-part taxon-name-part-type="genus" reg="Emertonia">Emertonia</tp:taxon-name-part></tp:taxon-name></italic>, including the two new species were summarized in Table <xref ref-type="table" rid="T3">1</xref>.</p><table-wrap id="T3" position="float" orientation="portrait"><label>Table 1.</label><caption><p>Species list and morphological comparison of the species in genus <italic><tp:taxon-name><tp:taxon-name-part taxon-name-part-type="genus" reg="Emertonia">Emertonia</tp:taxon-name-part></tp:taxon-name></italic> Wilson, 1932 based on female.</p></caption><table id="TID0EYTAE" rules="all"><tbody><tr><th rowspan="3" colspan="1">Species</th><th rowspan="1" colspan="1">
                      <abbrev xmlns:xlink="http://www.w3.org/1999/xlink" xlink:title="antennule" id="ABBRID0EB2AG" xlink:type="simple">A1</abbrev>
                    </th><th rowspan="1" colspan="1">
                      <abbrev xmlns:xlink="http://www.w3.org/1999/xlink" xlink:title="antenna" id="ABBRID0EJ2AG" xlink:type="simple">A2</abbrev>
                    </th><th rowspan="1" colspan="3">P1</th><th rowspan="1" colspan="2">P2</th><th rowspan="1" colspan="3">P3</th><th rowspan="1" colspan="4">P4</th><th rowspan="1" colspan="2">P5</th><th rowspan="1" colspan="1">Caudal rami</th></tr><tr><th rowspan="2" colspan="1">number of seg.</th><th rowspan="2" colspan="1">
                      <abbrev xmlns:xlink="http://www.w3.org/1999/xlink" xlink:title="exopod" id="ABBRID0EH3AG" xlink:type="simple">exp</abbrev> setae</th><th rowspan="2" colspan="1">
                      <abbrev xmlns:xlink="http://www.w3.org/1999/xlink" xlink:title="exopod" id="ABBRID0EP3AG" xlink:type="simple">exp</abbrev>-1</th><th rowspan="2" colspan="1">
                      <abbrev xmlns:xlink="http://www.w3.org/1999/xlink" xlink:title="exopod" id="ABBRID0EX3AG" xlink:type="simple">exp</abbrev>-2</th><th rowspan="2" colspan="1">
                      <abbrev xmlns:xlink="http://www.w3.org/1999/xlink" xlink:title="endopod" id="ABBRID0E63AG" xlink:type="simple">enp</abbrev>-2</th><th rowspan="2" colspan="1">
                      <abbrev xmlns:xlink="http://www.w3.org/1999/xlink" xlink:title="exopod" id="ABBRID0EH4AG" xlink:type="simple">exp</abbrev>-2</th><th rowspan="2" colspan="1">
                      <abbrev xmlns:xlink="http://www.w3.org/1999/xlink" xlink:title="exopod" id="ABBRID0EP4AG" xlink:type="simple">exp</abbrev>-3</th><th rowspan="2" colspan="1">
                      <abbrev xmlns:xlink="http://www.w3.org/1999/xlink" xlink:title="exopod" id="ABBRID0EX4AG" xlink:type="simple">exp</abbrev>-2</th><th rowspan="2" colspan="1">
                      <abbrev xmlns:xlink="http://www.w3.org/1999/xlink" xlink:title="exopod" id="ABBRID0E64AG" xlink:type="simple">exp</abbrev>-3</th><th rowspan="2" colspan="1">
                      <abbrev xmlns:xlink="http://www.w3.org/1999/xlink" xlink:title="endopod" id="ABBRID0EH5AG" xlink:type="simple">enp</abbrev>-1</th><th rowspan="2" colspan="1">
                      <abbrev xmlns:xlink="http://www.w3.org/1999/xlink" xlink:title="exopod" id="ABBRID0EP5AG" xlink:type="simple">exp</abbrev>-2</th><th rowspan="2" colspan="1">
                      <abbrev xmlns:xlink="http://www.w3.org/1999/xlink" xlink:title="exopod" id="ABBRID0EX5AG" xlink:type="simple">exp</abbrev>-3</th><th rowspan="2" colspan="1">
                      <abbrev xmlns:xlink="http://www.w3.org/1999/xlink" xlink:title="endopod" id="ABBRID0E65AG" xlink:type="simple">enp</abbrev>-1</th><th rowspan="2" colspan="1">
                      <abbrev xmlns:xlink="http://www.w3.org/1999/xlink" xlink:title="endopod" id="ABBRID0EH6AG" xlink:type="simple">enp</abbrev>-2</th><th rowspan="1" colspan="1">
                      <abbrev xmlns:xlink="http://www.w3.org/1999/xlink" xlink:title="exopod" id="ABBRID0EP6AG" xlink:type="simple">exp</abbrev>
                    </th><th rowspan="1" colspan="1">
                      <abbrev xmlns:xlink="http://www.w3.org/1999/xlink" xlink:title="baseoendopod" id="ABBRID0EX6AG" xlink:type="simple">benp</abbrev>
                    </th><th rowspan="1" colspan="1">shape</th></tr><tr><th rowspan="1" colspan="1">setae</th><th rowspan="1" colspan="1">setae</th><th rowspan="1" colspan="1">width:lenth</th></tr><tr><td rowspan="1" colspan="18">
                      <italic><tp:taxon-name><tp:taxon-name-part taxon-name-part-type="genus" reg="Emertonia"/><tp:taxon-name-part taxon-name-part-type="species" reg="gracilis">gracilis</tp:taxon-name-part></tp:taxon-name></italic>-group</td></tr><tr><td rowspan="2" colspan="1">
                      <italic><tp:taxon-name><tp:taxon-name-part taxon-name-part-type="genus" reg="Emertonia">E.</tp:taxon-name-part> <tp:taxon-name-part taxon-name-part-type="species" reg="gracilis">gracilis</tp:taxon-name-part></tp:taxon-name></italic> Wilson, 1932</td><td rowspan="2" colspan="1">8</td><td rowspan="2" colspan="1">3</td><td rowspan="2" colspan="1">023</td><td rowspan="2" colspan="1">·</td><td rowspan="2" colspan="1">011</td><td rowspan="2" colspan="1">0</td><td rowspan="2" colspan="1">011</td><td rowspan="2" colspan="1">0</td><td rowspan="2" colspan="1">011</td><td rowspan="2" colspan="1">010</td><td rowspan="2" colspan="1">0</td><td rowspan="2" colspan="1">011</td><td rowspan="2" colspan="1">010</td><td rowspan="2" colspan="1"/><td rowspan="2" colspan="1">3</td><td rowspan="2" colspan="1">2</td><td rowspan="1" colspan="1">square</td></tr><tr><td rowspan="1" colspan="1">1:2</td></tr><tr><td rowspan="2" colspan="1">
                      <italic><tp:taxon-name><tp:taxon-name-part taxon-name-part-type="genus" reg="Emertonia">E.</tp:taxon-name-part> <tp:taxon-name-part taxon-name-part-type="species" reg="pseudogracilis">pseudogracilis</tp:taxon-name-part></tp:taxon-name></italic> Krishnaswamy, 1957</td><td rowspan="2" colspan="1">7</td><td rowspan="2" colspan="1">2</td><td rowspan="2" colspan="1">122</td><td rowspan="2" colspan="1">·</td><td rowspan="2" colspan="1">011</td><td rowspan="2" colspan="1">0</td><td rowspan="2" colspan="1">012</td><td rowspan="2" colspan="1">0</td><td rowspan="2" colspan="1">012</td><td rowspan="2" colspan="1">010</td><td rowspan="2" colspan="1">0</td><td rowspan="2" colspan="1">011</td><td rowspan="2" colspan="1">010</td><td rowspan="2" colspan="1"/><td rowspan="2" colspan="1">3</td><td rowspan="2" colspan="1">1</td><td rowspan="1" colspan="1">square</td></tr><tr><td rowspan="1" colspan="1">1:2.5</td></tr><tr><td rowspan="1" colspan="18">
                      <italic><tp:taxon-name><tp:taxon-name-part taxon-name-part-type="genus" reg="Emertonia"/><tp:taxon-name-part taxon-name-part-type="species" reg="laurentica">laurentica</tp:taxon-name-part></tp:taxon-name>-group</italic>
                    </td></tr><tr><td rowspan="2" colspan="1">
                      <italic><tp:taxon-name><tp:taxon-name-part taxon-name-part-type="genus" reg="Emertonia">E.</tp:taxon-name-part> <tp:taxon-name-part taxon-name-part-type="species" reg="laurentica">laurentica</tp:taxon-name-part></tp:taxon-name></italic> (Nicholls, 1939)</td><td rowspan="2" colspan="1">7</td><td rowspan="2" colspan="1">?</td><td rowspan="2" colspan="1">0</td><td rowspan="2" colspan="1">121</td><td rowspan="2" colspan="1">011</td><td rowspan="2" colspan="1">221</td><td rowspan="2" colspan="1">·</td><td rowspan="2" colspan="1">221</td><td rowspan="2" colspan="1">·</td><td rowspan="2" colspan="1">010</td><td rowspan="2" colspan="1">112</td><td rowspan="2" colspan="1">·</td><td rowspan="2" colspan="1">010</td><td rowspan="2" colspan="1"/><td rowspan="2" colspan="1">3</td><td rowspan="2" colspan="1">2</td><td rowspan="1" colspan="1">square</td></tr><tr><td rowspan="1" colspan="1">1:2</td></tr><tr><td rowspan="1" colspan="18">
                      <italic><tp:taxon-name><tp:taxon-name-part taxon-name-part-type="genus" reg="Kliopsyllus"/><tp:taxon-name-part taxon-name-part-type="species" reg="andeep">andeep</tp:taxon-name-part></tp:taxon-name>-group</italic>
                    </td></tr><tr><td rowspan="2" colspan="1">
                      <italic><tp:taxon-name><tp:taxon-name-part taxon-name-part-type="genus" reg="Emertonia">E.</tp:taxon-name-part> <tp:taxon-name-part taxon-name-part-type="species" reg="andeep">andeep</tp:taxon-name-part></tp:taxon-name></italic> (Veit-Köhler, 2004)</td><td rowspan="2" colspan="1">8</td><td rowspan="2" colspan="1">5</td><td rowspan="2" colspan="1">0</td><td rowspan="2" colspan="1">121</td><td rowspan="2" colspan="1">011</td><td rowspan="2" colspan="1">0</td><td rowspan="2" colspan="1">112</td><td rowspan="2" colspan="1">0</td><td rowspan="2" colspan="1">112</td><td rowspan="2" colspan="1">110</td><td rowspan="2" colspan="1">0</td><td rowspan="2" colspan="1">011</td><td rowspan="2" colspan="1">1</td><td rowspan="2" colspan="1">011</td><td rowspan="2" colspan="1">3</td><td rowspan="2" colspan="1">2</td><td rowspan="1" colspan="1">square</td></tr><tr><td rowspan="1" colspan="1">1:4</td></tr><tr><td rowspan="2" colspan="1">
                      <italic><tp:taxon-name><tp:taxon-name-part taxon-name-part-type="genus" reg="Emertonia">E.</tp:taxon-name-part> <tp:taxon-name-part taxon-name-part-type="species" reg="minor">minor</tp:taxon-name-part></tp:taxon-name></italic> (Vasconcelos, Veit-Köhler, Drewes &amp; Parreira dos Santos, 2009)</td><td rowspan="2" colspan="1">7</td><td rowspan="2" colspan="1">4</td><td rowspan="2" colspan="1">0</td><td rowspan="2" colspan="1">121</td><td rowspan="2" colspan="1">011</td><td rowspan="2" colspan="1">0</td><td rowspan="2" colspan="1">112</td><td rowspan="2" colspan="1">0</td><td rowspan="2" colspan="1">112</td><td rowspan="2" colspan="1">010</td><td rowspan="2" colspan="1">0</td><td rowspan="2" colspan="1">011</td><td rowspan="2" colspan="1">0</td><td rowspan="2" colspan="1">010</td><td rowspan="2" colspan="1">?</td><td rowspan="2" colspan="1">?</td><td rowspan="1" colspan="1">square</td></tr><tr><td rowspan="1" colspan="1">1:5</td></tr><tr><td rowspan="1" colspan="18">
                      <italic><tp:taxon-name><tp:taxon-name-part taxon-name-part-type="genus" reg="Leptopsyllus"/><tp:taxon-name-part taxon-name-part-type="species" reg="coelebs">coelebs</tp:taxon-name-part></tp:taxon-name></italic>-group</td></tr><tr><td rowspan="2" colspan="1">
                      <italic><tp:taxon-name><tp:taxon-name-part taxon-name-part-type="genus" reg="Emertonia">E.</tp:taxon-name-part> <tp:taxon-name-part taxon-name-part-type="species" reg="coelebs">coelebs</tp:taxon-name-part></tp:taxon-name></italic> (Monard, 1935)</td><td rowspan="2" colspan="1">7</td><td rowspan="2" colspan="1">4</td><td rowspan="2" colspan="1">0</td><td rowspan="2" colspan="1">121</td><td rowspan="2" colspan="1">011</td><td rowspan="2" colspan="1">0</td><td rowspan="2" colspan="1">112</td><td rowspan="2" colspan="1">0</td><td rowspan="2" colspan="1">112</td><td rowspan="2" colspan="1">010</td><td rowspan="2" colspan="1">1</td><td rowspan="2" colspan="1">011</td><td rowspan="2" colspan="1">110</td><td rowspan="2" colspan="1">·</td><td rowspan="2" colspan="1">3</td><td rowspan="2" colspan="1">?<sup>1</sup></td><td rowspan="1" colspan="1">square</td></tr><tr><td rowspan="1" colspan="1">1:5</td></tr><tr><td rowspan="2" colspan="1">
                      <italic><tp:taxon-name><tp:taxon-name-part taxon-name-part-type="genus" reg="Emertonia">E.</tp:taxon-name-part> <tp:taxon-name-part taxon-name-part-type="species" reg="psammophila">psammophila</tp:taxon-name-part></tp:taxon-name></italic> (Noodt, 1964)</td><td rowspan="2" colspan="1">8</td><td rowspan="2" colspan="1">3</td><td rowspan="2" colspan="1">0</td><td rowspan="2" colspan="1">121</td><td rowspan="2" colspan="1">011</td><td rowspan="2" colspan="1">0</td><td rowspan="2" colspan="1">112</td><td rowspan="2" colspan="1">0</td><td rowspan="2" colspan="1">112</td><td rowspan="2" colspan="1">010</td><td rowspan="2" colspan="1">1</td><td rowspan="2" colspan="1">011</td><td rowspan="2" colspan="1">010</td><td rowspan="2" colspan="1">·</td><td rowspan="2" colspan="1">3</td><td rowspan="2" colspan="1">2</td><td rowspan="1" colspan="1">square</td></tr><tr><td rowspan="1" colspan="1">1:2.5</td></tr><tr><td rowspan="2" colspan="1">
                      <italic><tp:taxon-name><tp:taxon-name-part taxon-name-part-type="genus" reg="Emertonia">E.</tp:taxon-name-part> <tp:taxon-name-part taxon-name-part-type="species" reg="furcavaricata">furcavaricata</tp:taxon-name-part></tp:taxon-name></italic> Kunz, 1974</td><td rowspan="2" colspan="1">8</td><td rowspan="2" colspan="1">?</td><td rowspan="2" colspan="1">0</td><td rowspan="2" colspan="1">121</td><td rowspan="2" colspan="1">011</td><td rowspan="2" colspan="1">1</td><td rowspan="2" colspan="1">112</td><td rowspan="2" colspan="1">1</td><td rowspan="2" colspan="1">112</td><td rowspan="2" colspan="1">010</td><td rowspan="2" colspan="1">1</td><td rowspan="2" colspan="1">011</td><td rowspan="2" colspan="1">010</td><td rowspan="2" colspan="1">·</td><td rowspan="2" colspan="1">3</td><td rowspan="2" colspan="1">2</td><td rowspan="1" colspan="1">square</td></tr><tr><td rowspan="1" colspan="1">1:2.5</td></tr><tr><td rowspan="2" colspan="1">
                      <italic><tp:taxon-name><tp:taxon-name-part taxon-name-part-type="genus" reg="Emertonia">E.</tp:taxon-name-part> <tp:taxon-name-part taxon-name-part-type="species" reg="atlantica">atlantica</tp:taxon-name-part></tp:taxon-name></italic> (Kunz, 1983)</td><td rowspan="2" colspan="1">7</td><td rowspan="2" colspan="1">3</td><td rowspan="2" colspan="1">0</td><td rowspan="2" colspan="1">121</td><td rowspan="2" colspan="1">011</td><td rowspan="2" colspan="1">0</td><td rowspan="2" colspan="1">112</td><td rowspan="2" colspan="1">0</td><td rowspan="2" colspan="1">112</td><td rowspan="2" colspan="1">010</td><td rowspan="2" colspan="1">1</td><td rowspan="2" colspan="1">011</td><td rowspan="2" colspan="1">110</td><td rowspan="2" colspan="1">·</td><td rowspan="2" colspan="1">3</td><td rowspan="2" colspan="1">1</td><td rowspan="1" colspan="1">square</td></tr><tr><td rowspan="1" colspan="1">1:3</td></tr><tr><td rowspan="1" colspan="18">
                      <italic><tp:taxon-name><tp:taxon-name-part taxon-name-part-type="genus" reg="Paramesochra"/><tp:taxon-name-part taxon-name-part-type="species" reg="holsatica">holsatica</tp:taxon-name-part></tp:taxon-name></italic>-group</td></tr><tr><td rowspan="2" colspan="1">
                      <italic><tp:taxon-name><tp:taxon-name-part taxon-name-part-type="genus" reg="Emertonia">E.</tp:taxon-name-part> <tp:taxon-name-part taxon-name-part-type="species" reg="holsatica">holsatica</tp:taxon-name-part> <tp:taxon-name-part taxon-name-part-type="subspecies" reg="holsatica">holsatica</tp:taxon-name-part></tp:taxon-name></italic> (Klie, 1929)</td><td rowspan="2" colspan="1">7</td><td rowspan="2" colspan="1">4(5)<sup>2</sup></td><td rowspan="2" colspan="1">0</td><td rowspan="2" colspan="1">121</td><td rowspan="2" colspan="1">011</td><td rowspan="2" colspan="1">0</td><td rowspan="2" colspan="1">112</td><td rowspan="2" colspan="1">0</td><td rowspan="2" colspan="1">112</td><td rowspan="2" colspan="1">010</td><td rowspan="2" colspan="1">0</td><td rowspan="2" colspan="1">011</td><td rowspan="2" colspan="1">010</td><td rowspan="2" colspan="1">·</td><td rowspan="2" colspan="1">3</td><td rowspan="2" colspan="1">2</td><td rowspan="1" colspan="1">square</td></tr><tr><td rowspan="1" colspan="1">1:2</td></tr><tr><td rowspan="2" colspan="1">
                      <italic><tp:taxon-name><tp:taxon-name-part taxon-name-part-type="genus" reg="Emertonia">E.</tp:taxon-name-part> <tp:taxon-name-part taxon-name-part-type="species" reg="holsatica">holsatica</tp:taxon-name-part> <tp:taxon-name-part taxon-name-part-type="subspecies" reg="varians">varians</tp:taxon-name-part></tp:taxon-name></italic> (Kunz, 1951)</td><td rowspan="2" colspan="1">7</td><td rowspan="2" colspan="1">5</td><td rowspan="2" colspan="1">0</td><td rowspan="2" colspan="1">121</td><td rowspan="2" colspan="1">011</td><td rowspan="2" colspan="1">0</td><td rowspan="2" colspan="1">112</td><td rowspan="2" colspan="1">0</td><td rowspan="2" colspan="1">112</td><td rowspan="2" colspan="1">010</td><td rowspan="2" colspan="1">0</td><td rowspan="2" colspan="1">011</td><td rowspan="2" colspan="1">110</td><td rowspan="2" colspan="1">·</td><td rowspan="2" colspan="1">3</td><td rowspan="2" colspan="1">2</td><td rowspan="1" colspan="1">square</td></tr><tr><td rowspan="1" colspan="1">1:3.5</td></tr><tr><td rowspan="2" colspan="1">
                      <italic><tp:taxon-name><tp:taxon-name-part taxon-name-part-type="genus" reg="Emertonia">E.</tp:taxon-name-part> <tp:taxon-name-part taxon-name-part-type="species" reg="holsatica">holsatica</tp:taxon-name-part> <tp:taxon-name-part taxon-name-part-type="subspecies" reg="longicaudata">longicaudata</tp:taxon-name-part></tp:taxon-name></italic> (Galhano, 1970)</td><td rowspan="2" colspan="1">7</td><td rowspan="2" colspan="1">2(3)<sup>3</sup></td><td rowspan="2" colspan="1">0</td><td rowspan="2" colspan="1">121</td><td rowspan="2" colspan="1">011</td><td rowspan="2" colspan="1">0</td><td rowspan="2" colspan="1">112</td><td rowspan="2" colspan="1">0</td><td rowspan="2" colspan="1">112</td><td rowspan="2" colspan="1">010</td><td rowspan="2" colspan="1">0</td><td rowspan="2" colspan="1">011</td><td rowspan="2" colspan="1">010</td><td rowspan="2" colspan="1">·</td><td rowspan="2" colspan="1">3</td><td rowspan="2" colspan="1">2</td><td rowspan="1" colspan="1">square</td></tr><tr><td rowspan="1" colspan="1">1:3.5</td></tr><tr><td rowspan="2" colspan="1">
                      <italic><tp:taxon-name><tp:taxon-name-part taxon-name-part-type="genus" reg="Emertonia">E.</tp:taxon-name-part> <tp:taxon-name-part taxon-name-part-type="species" reg="constricta">constricta</tp:taxon-name-part> <tp:taxon-name-part taxon-name-part-type="subspecies" reg="constricta">constricta</tp:taxon-name-part></tp:taxon-name></italic> (Nicholls, 1935)</td><td rowspan="2" colspan="1">7</td><td rowspan="2" colspan="1">2(1)<sup>4</sup></td><td rowspan="2" colspan="1">0</td><td rowspan="2" colspan="1">121</td><td rowspan="2" colspan="1">011</td><td rowspan="2" colspan="1">0</td><td rowspan="2" colspan="1">012</td><td rowspan="2" colspan="1">0</td><td rowspan="2" colspan="1">012</td><td rowspan="2" colspan="1">010</td><td rowspan="2" colspan="1">0</td><td rowspan="2" colspan="1">012 (011)<sup>4</sup></td><td rowspan="2" colspan="1">010</td><td rowspan="2" colspan="1">·</td><td rowspan="2" colspan="1">3</td><td rowspan="2" colspan="1">?</td><td rowspan="1" colspan="1">square</td></tr><tr><td rowspan="1" colspan="1">1:3</td></tr><tr><td rowspan="2" colspan="1">
                      <italic><tp:taxon-name><tp:taxon-name-part taxon-name-part-type="genus" reg="Emertonia">E.</tp:taxon-name-part> <tp:taxon-name-part taxon-name-part-type="species" reg="constricta">constricta</tp:taxon-name-part> <tp:taxon-name-part taxon-name-part-type="subspecies" reg="orotavae">orotavae</tp:taxon-name-part></tp:taxon-name></italic> (Noodt, 1958)</td><td rowspan="2" colspan="1">7</td><td rowspan="2" colspan="1">2(3)<sup>5</sup></td><td rowspan="2" colspan="1">0</td><td rowspan="2" colspan="1">121</td><td rowspan="2" colspan="1">011</td><td rowspan="2" colspan="1">0</td><td rowspan="2" colspan="1">012</td><td rowspan="2" colspan="1">0</td><td rowspan="2" colspan="1">012</td><td rowspan="2" colspan="1">010</td><td rowspan="2" colspan="1">0</td><td rowspan="2" colspan="1">011</td><td rowspan="2" colspan="1">010</td><td rowspan="2" colspan="1">·</td><td rowspan="2" colspan="1">3</td><td rowspan="2" colspan="1">2</td><td rowspan="1" colspan="1">square</td></tr><tr><td rowspan="1" colspan="1">1:2</td></tr><tr><td rowspan="2" colspan="1">
                      <italic><tp:taxon-name><tp:taxon-name-part taxon-name-part-type="genus" reg="Emertonia">E.</tp:taxon-name-part> <tp:taxon-name-part taxon-name-part-type="species" reg="constricta">constricta</tp:taxon-name-part> <tp:taxon-name-part taxon-name-part-type="subspecies" reg="pacifica">pacifica</tp:taxon-name-part></tp:taxon-name></italic> (Mielke, 1984a)</td><td rowspan="2" colspan="1">8</td><td rowspan="2" colspan="1">4</td><td rowspan="2" colspan="1">0</td><td rowspan="2" colspan="1">121</td><td rowspan="2" colspan="1">011</td><td rowspan="2" colspan="1">0</td><td rowspan="2" colspan="1">012</td><td rowspan="2" colspan="1">0</td><td rowspan="2" colspan="1">012</td><td rowspan="2" colspan="1">010</td><td rowspan="2" colspan="1">0</td><td rowspan="2" colspan="1">011</td><td rowspan="2" colspan="1">010</td><td rowspan="2" colspan="1">·</td><td rowspan="2" colspan="1">3</td><td rowspan="2" colspan="1">2</td><td rowspan="1" colspan="1">square</td></tr><tr><td rowspan="1" colspan="1">1:3</td></tr><tr><td rowspan="2" colspan="1">
                      <italic><tp:taxon-name><tp:taxon-name-part taxon-name-part-type="genus" reg="Emertonia">E.</tp:taxon-name-part> <tp:taxon-name-part taxon-name-part-type="species" reg="constricta">constricta</tp:taxon-name-part> <tp:taxon-name-part taxon-name-part-type="subspecies" reg="egyptica">egyptica</tp:taxon-name-part></tp:taxon-name></italic> (Mittwally &amp; Montagna, 2001)</td><td rowspan="2" colspan="1">8</td><td rowspan="2" colspan="1">4</td><td rowspan="2" colspan="1">0</td><td rowspan="2" colspan="1">121</td><td rowspan="2" colspan="1">011</td><td rowspan="2" colspan="1">0</td><td rowspan="2" colspan="1">012</td><td rowspan="2" colspan="1">0</td><td rowspan="2" colspan="1">012</td><td rowspan="2" colspan="1">010</td><td rowspan="2" colspan="1">0</td><td rowspan="2" colspan="1">011</td><td rowspan="2" colspan="1">010</td><td rowspan="2" colspan="1">·</td><td rowspan="2" colspan="1">3</td><td rowspan="2" colspan="1">2</td><td rowspan="1" colspan="1">square</td></tr><tr><td rowspan="1" colspan="1">1:4</td></tr><tr><td rowspan="2" colspan="1">
                      <italic><tp:taxon-name><tp:taxon-name-part taxon-name-part-type="genus" reg="Emertonia">E.</tp:taxon-name-part> <tp:taxon-name-part taxon-name-part-type="species" reg="major">major</tp:taxon-name-part></tp:taxon-name></italic> (Nicholls, 1939)</td><td rowspan="2" colspan="1">9</td><td rowspan="2" colspan="1">3</td><td rowspan="2" colspan="1">0</td><td rowspan="2" colspan="1">121</td><td rowspan="2" colspan="1">011</td><td rowspan="2" colspan="1">0</td><td rowspan="2" colspan="1">112</td><td rowspan="2" colspan="1">0</td><td rowspan="2" colspan="1">012</td><td rowspan="2" colspan="1">010</td><td rowspan="2" colspan="1">0</td><td rowspan="2" colspan="1">011</td><td rowspan="2" colspan="1">010</td><td rowspan="2" colspan="1">·</td><td rowspan="2" colspan="1">3</td><td rowspan="2" colspan="1">2</td><td rowspan="1" colspan="1">square</td></tr><tr><td rowspan="1" colspan="1">1:3</td></tr><tr><td rowspan="2" colspan="1">
                      <italic><tp:taxon-name><tp:taxon-name-part taxon-name-part-type="genus" reg="Emertonia">E.</tp:taxon-name-part> <tp:taxon-name-part taxon-name-part-type="species" reg="pygmaea">pygmaea</tp:taxon-name-part></tp:taxon-name></italic> (Nicholls, 1939)</td><td rowspan="2" colspan="1">7</td><td rowspan="2" colspan="1">3</td><td rowspan="2" colspan="1">0</td><td rowspan="2" colspan="1">121</td><td rowspan="2" colspan="1">011</td><td rowspan="2" colspan="1">0</td><td rowspan="2" colspan="1">112</td><td rowspan="2" colspan="1">0</td><td rowspan="2" colspan="1">112</td><td rowspan="2" colspan="1">010</td><td rowspan="2" colspan="1">0</td><td rowspan="2" colspan="1">011</td><td rowspan="2" colspan="1">010</td><td rowspan="2" colspan="1">·</td><td rowspan="2" colspan="1">5</td><td rowspan="2" colspan="1">2</td><td rowspan="1" colspan="1">square</td></tr><tr><td rowspan="1" colspan="1">1:2</td></tr><tr><td rowspan="2" colspan="1">
                      <italic><tp:taxon-name><tp:taxon-name-part taxon-name-part-type="genus" reg="Emertonia">E.</tp:taxon-name-part> <tp:taxon-name-part taxon-name-part-type="species" reg="longisetosa">longisetosa</tp:taxon-name-part></tp:taxon-name></italic> (Krishnaswamy, 1951)</td><td rowspan="2" colspan="1">7</td><td rowspan="2" colspan="1">2</td><td rowspan="2" colspan="1">0</td><td rowspan="2" colspan="1">121</td><td rowspan="2" colspan="1">011</td><td rowspan="2" colspan="1">0</td><td rowspan="2" colspan="1">112</td><td rowspan="2" colspan="1">0</td><td rowspan="2" colspan="1">112</td><td rowspan="2" colspan="1">010</td><td rowspan="2" colspan="1">0</td><td rowspan="2" colspan="1">011</td><td rowspan="2" colspan="1">010</td><td rowspan="2" colspan="1">·</td><td rowspan="2" colspan="1">3</td><td rowspan="2" colspan="1">2</td><td rowspan="1" colspan="1">square</td></tr><tr><td rowspan="1" colspan="1">1:3</td></tr><tr><td rowspan="2" colspan="1">
                      <italic><tp:taxon-name><tp:taxon-name-part taxon-name-part-type="genus" reg="Emertonia">E.</tp:taxon-name-part> <tp:taxon-name-part taxon-name-part-type="species" reg="arenicola">arenicola</tp:taxon-name-part></tp:taxon-name></italic> (Krishnaswamy, 1957)</td><td rowspan="2" colspan="1">7</td><td rowspan="2" colspan="1">2</td><td rowspan="2" colspan="1">0</td><td rowspan="2" colspan="1">121</td><td rowspan="2" colspan="1">011</td><td rowspan="2" colspan="1">0</td><td rowspan="2" colspan="1">112</td><td rowspan="2" colspan="1">0</td><td rowspan="2" colspan="1">112</td><td rowspan="2" colspan="1">010</td><td rowspan="2" colspan="1">0</td><td rowspan="2" colspan="1">011</td><td rowspan="2" colspan="1">010</td><td rowspan="2" colspan="1">·</td><td rowspan="2" colspan="1">3</td><td rowspan="2" colspan="1">2</td><td rowspan="1" colspan="1">square</td></tr><tr><td rowspan="1" colspan="1">1:3</td></tr><tr><td rowspan="2" colspan="1">
                      <italic><tp:taxon-name><tp:taxon-name-part taxon-name-part-type="genus" reg="Emertonia">E.</tp:taxon-name-part> <tp:taxon-name-part taxon-name-part-type="species" reg="capensis">capensis</tp:taxon-name-part></tp:taxon-name></italic> Krishnaswamy, 1957</td><td rowspan="2" colspan="1">7</td><td rowspan="2" colspan="1">1</td><td rowspan="2" colspan="1">0</td><td rowspan="2" colspan="1">121</td><td rowspan="2" colspan="1">011</td><td rowspan="2" colspan="1">0</td><td rowspan="2" colspan="1">012</td><td rowspan="2" colspan="1">0</td><td rowspan="2" colspan="1">012</td><td rowspan="2" colspan="1">010</td><td rowspan="2" colspan="1">0</td><td rowspan="2" colspan="1">011</td><td rowspan="2" colspan="1">010</td><td rowspan="2" colspan="1">·</td><td rowspan="2" colspan="1">3</td><td rowspan="2" colspan="1">0</td><td rowspan="1" colspan="1">square</td></tr><tr><td rowspan="1" colspan="1">1:2</td></tr><tr><td rowspan="2" colspan="1">
                      <italic><tp:taxon-name><tp:taxon-name-part taxon-name-part-type="genus" reg="Emertonia">E.</tp:taxon-name-part> <tp:taxon-name-part taxon-name-part-type="species" reg="minuta">minuta</tp:taxon-name-part></tp:taxon-name></italic> Krishnaswamy, 1957</td><td rowspan="2" colspan="1">7</td><td rowspan="2" colspan="1">3</td><td rowspan="2" colspan="1">0</td><td rowspan="2" colspan="1">122</td><td rowspan="2" colspan="1">011</td><td rowspan="2" colspan="1">0</td><td rowspan="2" colspan="1">012</td><td rowspan="2" colspan="1">0</td><td rowspan="2" colspan="1">012</td><td rowspan="2" colspan="1">010</td><td rowspan="2" colspan="1">0</td><td rowspan="2" colspan="1">011</td><td rowspan="2" colspan="1">010</td><td rowspan="2" colspan="1">·</td><td rowspan="2" colspan="1">3</td><td rowspan="2" colspan="1">0</td><td rowspan="1" colspan="1">square</td></tr><tr><td rowspan="1" colspan="1">1:2</td></tr><tr><td rowspan="2" colspan="1">
                      <italic><tp:taxon-name><tp:taxon-name-part taxon-name-part-type="genus" reg="Emertonia">E.</tp:taxon-name-part> <tp:taxon-name-part taxon-name-part-type="species" reg="enalia">enalia</tp:taxon-name-part></tp:taxon-name></italic> (Krishnaswamy, 1957)</td><td rowspan="2" colspan="1">8</td><td rowspan="2" colspan="1">1</td><td rowspan="2" colspan="1">0</td><td rowspan="2" colspan="1">022</td><td rowspan="2" colspan="1">011</td><td rowspan="2" colspan="1">0</td><td rowspan="2" colspan="1">112</td><td rowspan="2" colspan="1">0</td><td rowspan="2" colspan="1">112</td><td rowspan="2" colspan="1">010</td><td rowspan="2" colspan="1">0</td><td rowspan="2" colspan="1">011</td><td rowspan="2" colspan="1">010</td><td rowspan="2" colspan="1">·</td><td rowspan="2" colspan="1">3</td><td rowspan="2" colspan="1">2</td><td rowspan="1" colspan="1">square</td></tr><tr><td rowspan="1" colspan="1">1:4(?)<sup>6</sup></td></tr><tr><td rowspan="2" colspan="1">
                      <italic><tp:taxon-name><tp:taxon-name-part taxon-name-part-type="genus" reg="Emertonia">E.</tp:taxon-name-part> <tp:taxon-name-part taxon-name-part-type="species" reg="wilsoni">wilsoni</tp:taxon-name-part></tp:taxon-name></italic> (Krishnaswamy, 1957)</td><td rowspan="2" colspan="1">7</td><td rowspan="2" colspan="1">3</td><td rowspan="2" colspan="1">0</td><td rowspan="2" colspan="1">121</td><td rowspan="2" colspan="1">011</td><td rowspan="2" colspan="1">0</td><td rowspan="2" colspan="1">112</td><td rowspan="2" colspan="1">0</td><td rowspan="2" colspan="1">112</td><td rowspan="2" colspan="1">010</td><td rowspan="2" colspan="1">0</td><td rowspan="2" colspan="1">011</td><td rowspan="2" colspan="1">010</td><td rowspan="2" colspan="1">·</td><td rowspan="2" colspan="1">3</td><td rowspan="2" colspan="1">2</td><td rowspan="1" colspan="1">square</td></tr><tr><td rowspan="1" colspan="1">1:3</td></tr><tr><td rowspan="2" colspan="1">
                      <italic><tp:taxon-name><tp:taxon-name-part taxon-name-part-type="genus" reg="Emertonia">E.</tp:taxon-name-part> <tp:taxon-name-part taxon-name-part-type="species" reg="pontica">pontica</tp:taxon-name-part></tp:taxon-name></italic> (Serban, 1959)</td><td rowspan="2" colspan="1">9</td><td rowspan="2" colspan="1">3</td><td rowspan="2" colspan="1">?</td><td rowspan="2" colspan="1">?</td><td rowspan="2" colspan="1">?</td><td rowspan="2" colspan="1">?</td><td rowspan="2" colspan="1">?</td><td rowspan="2" colspan="1">?</td><td rowspan="2" colspan="1">?</td><td rowspan="2" colspan="1">?</td><td rowspan="2" colspan="1">?</td><td rowspan="2" colspan="1">?</td><td rowspan="2" colspan="1">?</td><td rowspan="2" colspan="1">·</td><td rowspan="2" colspan="1">3</td><td rowspan="2" colspan="1">2</td><td rowspan="1" colspan="1">square</td></tr><tr><td rowspan="1" colspan="1">1:3.5</td></tr><tr><td rowspan="2" colspan="1">
                      <italic><tp:taxon-name><tp:taxon-name-part taxon-name-part-type="genus" reg="Emertonia">E.</tp:taxon-name-part> <tp:taxon-name-part taxon-name-part-type="species" reg="perharidiensis">perharidiensis</tp:taxon-name-part></tp:taxon-name></italic> (Wells, 1963)</td><td rowspan="2" colspan="1">7</td><td rowspan="2" colspan="1">4</td><td rowspan="2" colspan="1">0</td><td rowspan="2" colspan="1">121</td><td rowspan="2" colspan="1">011</td><td rowspan="2" colspan="1">0</td><td rowspan="2" colspan="1">112</td><td rowspan="2" colspan="1">0</td><td rowspan="2" colspan="1">012</td><td rowspan="2" colspan="1">010</td><td rowspan="2" colspan="1">0</td><td rowspan="2" colspan="1">011</td><td rowspan="2" colspan="1">110</td><td rowspan="2" colspan="1">·</td><td rowspan="2" colspan="1">3</td><td rowspan="2" colspan="1">2</td><td rowspan="1" colspan="1">square</td></tr><tr><td rowspan="1" colspan="1">1:5</td></tr><tr><td rowspan="2" colspan="1">
                      <italic><tp:taxon-name><tp:taxon-name-part taxon-name-part-type="genus" reg="Emertonia">E.</tp:taxon-name-part> <tp:taxon-name-part taxon-name-part-type="species" reg="psammobionta">psammobionta</tp:taxon-name-part></tp:taxon-name></italic> (Noodt, 1964)</td><td rowspan="2" colspan="1">7</td><td rowspan="2" colspan="1">3</td><td rowspan="2" colspan="1">0</td><td rowspan="2" colspan="1">121</td><td rowspan="2" colspan="1">011</td><td rowspan="2" colspan="1">0</td><td rowspan="2" colspan="1">112</td><td rowspan="2" colspan="1">0</td><td rowspan="2" colspan="1">112</td><td rowspan="2" colspan="1">010</td><td rowspan="2" colspan="1">0</td><td rowspan="2" colspan="1">011</td><td rowspan="2" colspan="1">010</td><td rowspan="2" colspan="1">·</td><td rowspan="2" colspan="1">3(2)</td><td rowspan="2" colspan="1">?</td><td rowspan="1" colspan="1">square</td></tr><tr><td rowspan="1" colspan="1">1:2</td></tr><tr><td rowspan="2" colspan="1">
                      <italic><tp:taxon-name><tp:taxon-name-part taxon-name-part-type="genus" reg="Emertonia">E.</tp:taxon-name-part> <tp:taxon-name-part taxon-name-part-type="species" reg="idiotes">idiotes</tp:taxon-name-part></tp:taxon-name></italic> (Wells, 1967)</td><td rowspan="2" colspan="1">6</td><td rowspan="2" colspan="1">3</td><td rowspan="2" colspan="1">0</td><td rowspan="2" colspan="1">121</td><td rowspan="2" colspan="1">011</td><td rowspan="2" colspan="1">0</td><td rowspan="2" colspan="1">112</td><td rowspan="2" colspan="1">0</td><td rowspan="2" colspan="1">112</td><td rowspan="2" colspan="1">010</td><td rowspan="2" colspan="1">0</td><td rowspan="2" colspan="1">111</td><td rowspan="2" colspan="1">010</td><td rowspan="2" colspan="1">·</td><td rowspan="2" colspan="1">3</td><td rowspan="2" colspan="1">2</td><td rowspan="1" colspan="1">square</td></tr><tr><td rowspan="1" colspan="1">1:2.5</td></tr><tr><td rowspan="2" colspan="1">
                      <italic><tp:taxon-name><tp:taxon-name-part taxon-name-part-type="genus" reg="Emertonia">E.</tp:taxon-name-part> <tp:taxon-name-part taxon-name-part-type="species" reg="paraholsatica">paraholsatica</tp:taxon-name-part></tp:taxon-name></italic> (Mielke, 1975)</td><td rowspan="2" colspan="1">7</td><td rowspan="2" colspan="1">4</td><td rowspan="2" colspan="1">0</td><td rowspan="2" colspan="1">121</td><td rowspan="2" colspan="1">011</td><td rowspan="2" colspan="1">0</td><td rowspan="2" colspan="1">112</td><td rowspan="2" colspan="1">0</td><td rowspan="2" colspan="1">112</td><td rowspan="2" colspan="1">010</td><td rowspan="2" colspan="1">0</td><td rowspan="2" colspan="1">011</td><td rowspan="2" colspan="1">010</td><td rowspan="2" colspan="1">·</td><td rowspan="2" colspan="1">3</td><td rowspan="2" colspan="1">2</td><td rowspan="1" colspan="1">square</td></tr><tr><td rowspan="1" colspan="1">1:3</td></tr><tr><td rowspan="2" colspan="1">
                      <italic><tp:taxon-name><tp:taxon-name-part taxon-name-part-type="genus" reg="Emertonia">E.</tp:taxon-name-part> <tp:taxon-name-part taxon-name-part-type="species" reg="longifurcata">longifurcata</tp:taxon-name-part></tp:taxon-name></italic> (Scheibel, 1975)</td><td rowspan="2" colspan="1">7</td><td rowspan="2" colspan="1">4</td><td rowspan="2" colspan="1">0</td><td rowspan="2" colspan="1">121</td><td rowspan="2" colspan="1">011</td><td rowspan="2" colspan="1">0</td><td rowspan="2" colspan="1">112</td><td rowspan="2" colspan="1">0</td><td rowspan="2" colspan="1">112</td><td rowspan="2" colspan="1">010</td><td rowspan="2" colspan="1">0</td><td rowspan="2" colspan="1">011</td><td rowspan="2" colspan="1">010</td><td rowspan="2" colspan="1">·</td><td rowspan="2" colspan="1">3</td><td rowspan="2" colspan="1">2</td><td rowspan="1" colspan="1">square</td></tr><tr><td rowspan="1" colspan="1">1:2.5</td></tr><tr><td rowspan="2" colspan="1">
                      <italic><tp:taxon-name><tp:taxon-name-part taxon-name-part-type="genus" reg="Emertonia">E.</tp:taxon-name-part> <tp:taxon-name-part taxon-name-part-type="species" reg="spiniger">spiniger</tp:taxon-name-part> <tp:taxon-name-part taxon-name-part-type="subspecies" reg="spiniger">spiniger</tp:taxon-name-part></tp:taxon-name></italic> (Wells, Kunz &amp; Rao, 1975)</td><td rowspan="2" colspan="1">7</td><td rowspan="2" colspan="1">5</td><td rowspan="2" colspan="1">0</td><td rowspan="2" colspan="1">022</td><td rowspan="2" colspan="1">020</td><td rowspan="2" colspan="1">0</td><td rowspan="2" colspan="1">112</td><td rowspan="2" colspan="1">0</td><td rowspan="2" colspan="1">112</td><td rowspan="2" colspan="1">010</td><td rowspan="2" colspan="1">0</td><td rowspan="2" colspan="1">011</td><td rowspan="2" colspan="1">110</td><td rowspan="2" colspan="1">·</td><td rowspan="2" colspan="1">3</td><td rowspan="2" colspan="1">2</td><td rowspan="1" colspan="1">square</td></tr><tr><td rowspan="1" colspan="1">1:6.5</td></tr><tr><td rowspan="2" colspan="1">
                      <italic><tp:taxon-name><tp:taxon-name-part taxon-name-part-type="genus" reg="Emertonia">E.</tp:taxon-name-part> <tp:taxon-name-part taxon-name-part-type="species" reg="spiniger">spiniger</tp:taxon-name-part> <tp:taxon-name-part taxon-name-part-type="subspecies" reg="ornata">ornata</tp:taxon-name-part></tp:taxon-name></italic> (Kunz, 1981)</td><td rowspan="2" colspan="1">7</td><td rowspan="2" colspan="1">5</td><td rowspan="2" colspan="1">0</td><td rowspan="2" colspan="1">022</td><td rowspan="2" colspan="1">020</td><td rowspan="2" colspan="1">0</td><td rowspan="2" colspan="1">112</td><td rowspan="2" colspan="1">0</td><td rowspan="2" colspan="1">112</td><td rowspan="2" colspan="1">010</td><td rowspan="2" colspan="1">0</td><td rowspan="2" colspan="1">011</td><td rowspan="2" colspan="1">110</td><td rowspan="2" colspan="1">·</td><td rowspan="2" colspan="1">3</td><td rowspan="2" colspan="1">2</td><td rowspan="1" colspan="1">square</td></tr><tr><td rowspan="1" colspan="1">1:9</td></tr><tr><td rowspan="2" colspan="1">
                      <italic><tp:taxon-name><tp:taxon-name-part taxon-name-part-type="genus" reg="Emertonia">E.</tp:taxon-name-part> <tp:taxon-name-part taxon-name-part-type="species" reg="masryi">masryi</tp:taxon-name-part></tp:taxon-name></italic> (Bodin, 1979)<sup>7</sup></td><td rowspan="2" colspan="1">8</td><td rowspan="2" colspan="1">2</td><td rowspan="2" colspan="1">0</td><td rowspan="2" colspan="1">121</td><td rowspan="2" colspan="1">011</td><td rowspan="2" colspan="1">0</td><td rowspan="2" colspan="1">012</td><td rowspan="2" colspan="1">0</td><td rowspan="2" colspan="1">012</td><td rowspan="2" colspan="1">010</td><td rowspan="2" colspan="1">0</td><td rowspan="2" colspan="1">011</td><td rowspan="2" colspan="1">010</td><td rowspan="2" colspan="1">·</td><td rowspan="2" colspan="1">3</td><td rowspan="2" colspan="1">3</td><td rowspan="1" colspan="1">square</td></tr><tr><td rowspan="1" colspan="1">1:2</td></tr><tr><td rowspan="2" colspan="1">
                      <italic><tp:taxon-name><tp:taxon-name-part taxon-name-part-type="genus" reg="Emertonia">E.</tp:taxon-name-part> <tp:taxon-name-part taxon-name-part-type="species" reg="californica">californica</tp:taxon-name-part></tp:taxon-name></italic> (Kunz, 1981)</td><td rowspan="2" colspan="1">7</td><td rowspan="2" colspan="1">3</td><td rowspan="2" colspan="1">0</td><td rowspan="2" colspan="1">121</td><td rowspan="2" colspan="1">011</td><td rowspan="2" colspan="1">0</td><td rowspan="2" colspan="1">112</td><td rowspan="2" colspan="1">0</td><td rowspan="2" colspan="1">112</td><td rowspan="2" colspan="1">010</td><td rowspan="2" colspan="1">0</td><td rowspan="2" colspan="1">020</td><td rowspan="2" colspan="1">010</td><td rowspan="2" colspan="1">·</td><td rowspan="2" colspan="1">3</td><td rowspan="2" colspan="1">2</td><td rowspan="1" colspan="1">square</td></tr><tr><td rowspan="1" colspan="1">1:3</td></tr><tr><td rowspan="2" colspan="1">
                      <italic><tp:taxon-name><tp:taxon-name-part taxon-name-part-type="genus" reg="Emertonia">E.</tp:taxon-name-part> <tp:taxon-name-part taxon-name-part-type="species" reg="debilis">debilis</tp:taxon-name-part></tp:taxon-name></italic> (Kunz, 1981)</td><td rowspan="2" colspan="1">8</td><td rowspan="2" colspan="1">3</td><td rowspan="2" colspan="1">0</td><td rowspan="2" colspan="1">121</td><td rowspan="2" colspan="1">011</td><td rowspan="2" colspan="1">0</td><td rowspan="2" colspan="1">112</td><td rowspan="2" colspan="1">0</td><td rowspan="2" colspan="1">112</td><td rowspan="2" colspan="1">010</td><td rowspan="2" colspan="1">0</td><td rowspan="2" colspan="1">011</td><td rowspan="2" colspan="1">010</td><td rowspan="2" colspan="1">·</td><td rowspan="2" colspan="1">3</td><td rowspan="2" colspan="1">2</td><td rowspan="1" colspan="1">square</td></tr><tr><td rowspan="1" colspan="1">1:2</td></tr><tr><td rowspan="2" colspan="1">
                      <italic><tp:taxon-name><tp:taxon-name-part taxon-name-part-type="genus" reg="Emertonia">E.</tp:taxon-name-part> <tp:taxon-name-part taxon-name-part-type="species" reg="insularis">insularis</tp:taxon-name-part></tp:taxon-name></italic> (Kunz, 1981)</td><td rowspan="2" colspan="1">8</td><td rowspan="2" colspan="1">4</td><td rowspan="2" colspan="1">0</td><td rowspan="2" colspan="1">121</td><td rowspan="2" colspan="1">011</td><td rowspan="2" colspan="1">0</td><td rowspan="2" colspan="1">112</td><td rowspan="2" colspan="1">0</td><td rowspan="2" colspan="1">112</td><td rowspan="2" colspan="1">010</td><td rowspan="2" colspan="1">0</td><td rowspan="2" colspan="1">011</td><td rowspan="2" colspan="1">010</td><td rowspan="2" colspan="1">·</td><td rowspan="2" colspan="1">3</td><td rowspan="2" colspan="1">2</td><td rowspan="1" colspan="1">square</td></tr><tr><td rowspan="1" colspan="1">1:3</td></tr><tr><td rowspan="2" colspan="1">
                      <italic><tp:taxon-name><tp:taxon-name-part taxon-name-part-type="genus" reg="Emertonia">E.</tp:taxon-name-part> <tp:taxon-name-part taxon-name-part-type="species" reg="miguelensis">miguelensis</tp:taxon-name-part></tp:taxon-name></italic> (Kunz,1983)</td><td rowspan="2" colspan="1">?</td><td rowspan="2" colspan="1">3</td><td rowspan="2" colspan="1">0</td><td rowspan="2" colspan="1">121</td><td rowspan="2" colspan="1">011</td><td rowspan="2" colspan="1">0</td><td rowspan="2" colspan="1">112</td><td rowspan="2" colspan="1">0</td><td rowspan="2" colspan="1">112</td><td rowspan="2" colspan="1">010</td><td rowspan="2" colspan="1">0</td><td rowspan="2" colspan="1">011</td><td rowspan="2" colspan="1">010</td><td rowspan="2" colspan="1">·</td><td rowspan="2" colspan="1">?</td><td rowspan="2" colspan="1">?</td><td rowspan="1" colspan="1">square</td></tr><tr><td rowspan="1" colspan="1">1:3.5</td></tr><tr><td rowspan="2" colspan="1">
                      <italic><tp:taxon-name><tp:taxon-name-part taxon-name-part-type="genus" reg="Emertonia">E.</tp:taxon-name-part> <tp:taxon-name-part taxon-name-part-type="species" reg="panamensis">panamensis</tp:taxon-name-part></tp:taxon-name></italic> (Mielke, 1984a)</td><td rowspan="2" colspan="1">8</td><td rowspan="2" colspan="1">2</td><td rowspan="2" colspan="1">0</td><td rowspan="2" colspan="1">121</td><td rowspan="2" colspan="1">011</td><td rowspan="2" colspan="1">0</td><td rowspan="2" colspan="1">112</td><td rowspan="2" colspan="1">0</td><td rowspan="2" colspan="1">112</td><td rowspan="2" colspan="1">010</td><td rowspan="2" colspan="1">0</td><td rowspan="2" colspan="1">111</td><td rowspan="2" colspan="1">010</td><td rowspan="2" colspan="1">·</td><td rowspan="2" colspan="1">3</td><td rowspan="2" colspan="1">1</td><td rowspan="1" colspan="1">square</td></tr><tr><td rowspan="1" colspan="1">1:2</td></tr><tr><td rowspan="2" colspan="1">
                      <italic><tp:taxon-name><tp:taxon-name-part taxon-name-part-type="genus" reg="Emertonia">E.</tp:taxon-name-part> <tp:taxon-name-part taxon-name-part-type="species" reg="regulexstans">regulexstans</tp:taxon-name-part></tp:taxon-name></italic> (Mielke, 1984b)</td><td rowspan="2" colspan="1">8</td><td rowspan="2" colspan="1">5</td><td rowspan="2" colspan="1">0</td><td rowspan="2" colspan="1">121</td><td rowspan="2" colspan="1">011</td><td rowspan="2" colspan="1">0</td><td rowspan="2" colspan="1">112</td><td rowspan="2" colspan="1">0</td><td rowspan="2" colspan="1">112</td><td rowspan="2" colspan="1">010</td><td rowspan="2" colspan="1">0</td><td rowspan="2" colspan="1">011</td><td rowspan="2" colspan="1">010</td><td rowspan="2" colspan="1">·</td><td rowspan="2" colspan="1">3</td><td rowspan="2" colspan="1">2</td><td rowspan="1" colspan="1">square</td></tr><tr><td rowspan="1" colspan="1">1:2.3</td></tr><tr><td rowspan="2" colspan="1">
                      <italic><tp:taxon-name><tp:taxon-name-part taxon-name-part-type="genus" reg="Emertonia">E.</tp:taxon-name-part> <tp:taxon-name-part taxon-name-part-type="species" reg="similis">similis</tp:taxon-name-part></tp:taxon-name></italic> (Mielke, 1984b)</td><td rowspan="2" colspan="1">8</td><td rowspan="2" colspan="1">5</td><td rowspan="2" colspan="1">0</td><td rowspan="2" colspan="1">121</td><td rowspan="2" colspan="1">011</td><td rowspan="2" colspan="1">0</td><td rowspan="2" colspan="1">112</td><td rowspan="2" colspan="1">0</td><td rowspan="2" colspan="1">112</td><td rowspan="2" colspan="1">010</td><td rowspan="2" colspan="1">0</td><td rowspan="2" colspan="1">011</td><td rowspan="2" colspan="1">010</td><td rowspan="2" colspan="1">·</td><td rowspan="2" colspan="1">3</td><td rowspan="2" colspan="1">2</td><td rowspan="1" colspan="1">square</td></tr><tr><td rowspan="1" colspan="1">1:3</td></tr><tr><td rowspan="2" colspan="1">
                      <italic><tp:taxon-name><tp:taxon-name-part taxon-name-part-type="genus" reg="Emertonia">E.</tp:taxon-name-part> <tp:taxon-name-part taxon-name-part-type="species" reg="unguiseta">unguiseta</tp:taxon-name-part></tp:taxon-name></italic> (Mielke, 1984b)</td><td rowspan="2" colspan="1">8</td><td rowspan="2" colspan="1">5</td><td rowspan="2" colspan="1">0</td><td rowspan="2" colspan="1">121</td><td rowspan="2" colspan="1">011</td><td rowspan="2" colspan="1">0</td><td rowspan="2" colspan="1">112</td><td rowspan="2" colspan="1">0</td><td rowspan="2" colspan="1">112</td><td rowspan="2" colspan="1">010</td><td rowspan="2" colspan="1">0</td><td rowspan="2" colspan="1">011</td><td rowspan="2" colspan="1">010</td><td rowspan="2" colspan="1">·</td><td rowspan="2" colspan="1">3</td><td rowspan="2" colspan="1">2</td><td rowspan="1" colspan="1">square</td></tr><tr><td rowspan="1" colspan="1">1:3.2</td></tr><tr><td rowspan="2" colspan="1">
                      <italic><tp:taxon-name><tp:taxon-name-part taxon-name-part-type="genus" reg="Emertonia">E.</tp:taxon-name-part> <tp:taxon-name-part taxon-name-part-type="species" reg="acutifurcata">acutifurcata</tp:taxon-name-part></tp:taxon-name></italic> (Mielke, 1985)</td><td rowspan="2" colspan="1">?</td><td rowspan="2" colspan="1">4</td><td rowspan="2" colspan="1">0</td><td rowspan="2" colspan="1">121</td><td rowspan="2" colspan="1">011</td><td rowspan="2" colspan="1">0</td><td rowspan="2" colspan="1">112</td><td rowspan="2" colspan="1">0</td><td rowspan="2" colspan="1">112</td><td rowspan="2" colspan="1">010</td><td rowspan="2" colspan="1">0</td><td rowspan="2" colspan="1">011</td><td rowspan="2" colspan="1">010</td><td rowspan="2" colspan="1">·</td><td rowspan="2" colspan="1">3</td><td rowspan="2" colspan="1">2</td><td rowspan="1" colspan="1">subtriangular</td></tr><tr><td rowspan="1" colspan="1">1:4</td></tr><tr><td rowspan="2" colspan="1">
                      <italic><tp:taxon-name><tp:taxon-name-part taxon-name-part-type="genus" reg="Emertonia">E.</tp:taxon-name-part> <tp:taxon-name-part taxon-name-part-type="species" reg="chilensis">chilensis</tp:taxon-name-part></tp:taxon-name></italic> (Mielke, 1985)</td><td rowspan="2" colspan="1">8</td><td rowspan="2" colspan="1">4</td><td rowspan="2" colspan="1">0</td><td rowspan="2" colspan="1">121</td><td rowspan="2" colspan="1">011</td><td rowspan="2" colspan="1">0</td><td rowspan="2" colspan="1">112</td><td rowspan="2" colspan="1">0</td><td rowspan="2" colspan="1">112</td><td rowspan="2" colspan="1">010</td><td rowspan="2" colspan="1">0</td><td rowspan="2" colspan="1">011</td><td rowspan="2" colspan="1">010</td><td rowspan="2" colspan="1">·</td><td rowspan="2" colspan="1">3</td><td rowspan="2" colspan="1">2</td><td rowspan="1" colspan="1">square</td></tr><tr><td rowspan="1" colspan="1">1:2</td></tr><tr><td rowspan="2" colspan="1">
                      <italic><tp:taxon-name><tp:taxon-name-part taxon-name-part-type="genus" reg="Emertonia">E.</tp:taxon-name-part> <tp:taxon-name-part taxon-name-part-type="species" reg="diva">diva</tp:taxon-name-part></tp:taxon-name></italic> (Veit-Köhler, 2005)</td><td rowspan="2" colspan="1">8</td><td rowspan="2" colspan="1">5</td><td rowspan="2" colspan="1">0</td><td rowspan="2" colspan="1">121</td><td rowspan="2" colspan="1">011</td><td rowspan="2" colspan="1">0</td><td rowspan="2" colspan="1">112</td><td rowspan="2" colspan="1">0</td><td rowspan="2" colspan="1">112</td><td rowspan="2" colspan="1">010</td><td rowspan="2" colspan="1">0</td><td rowspan="2" colspan="1">011</td><td rowspan="2" colspan="1">011</td><td rowspan="2" colspan="1">·</td><td rowspan="2" colspan="1">3</td><td rowspan="2" colspan="1">2</td><td rowspan="1" colspan="1">square</td></tr><tr><td rowspan="1" colspan="1">1:5.5</td></tr><tr><td rowspan="2" colspan="1">
                      <italic><tp:taxon-name><tp:taxon-name-part taxon-name-part-type="genus" reg="Emertonia">E.</tp:taxon-name-part> <tp:taxon-name-part taxon-name-part-type="species" reg="brevicaudata">brevicaudata</tp:taxon-name-part></tp:taxon-name></italic> (Kornev &amp; Chertoprud, 2008)</td><td rowspan="2" colspan="1">7</td><td rowspan="2" colspan="1">4</td><td rowspan="2" colspan="1">0</td><td rowspan="2" colspan="1">121</td><td rowspan="2" colspan="1">011</td><td rowspan="2" colspan="1">0</td><td rowspan="2" colspan="1">112</td><td rowspan="2" colspan="1">0</td><td rowspan="2" colspan="1">112</td><td rowspan="2" colspan="1">010</td><td rowspan="2" colspan="1">0</td><td rowspan="2" colspan="1">011</td><td rowspan="2" colspan="1">010</td><td rowspan="2" colspan="1">·</td><td rowspan="2" colspan="1">3</td><td rowspan="2" colspan="1">2</td><td rowspan="1" colspan="1">square</td></tr><tr><td rowspan="1" colspan="1">1:1.6</td></tr><tr><td rowspan="2" colspan="1">
                      <italic><tp:taxon-name><tp:taxon-name-part taxon-name-part-type="genus" reg="Emertonia">E.</tp:taxon-name-part> <tp:taxon-name-part taxon-name-part-type="species" reg="schminkei">schminkei</tp:taxon-name-part></tp:taxon-name></italic> (Veit-Köhler &amp; Drewes 2009).</td><td rowspan="2" colspan="1">8</td><td rowspan="2" colspan="1">5</td><td rowspan="2" colspan="1">0</td><td rowspan="2" colspan="1">121</td><td rowspan="2" colspan="1">011</td><td rowspan="2" colspan="1">0</td><td rowspan="2" colspan="1">112</td><td rowspan="2" colspan="1">0</td><td rowspan="2" colspan="1">112</td><td rowspan="2" colspan="1">010</td><td rowspan="2" colspan="1">0</td><td rowspan="2" colspan="1">011</td><td rowspan="2" colspan="1">010</td><td rowspan="2" colspan="1">·</td><td rowspan="2" colspan="1">3</td><td rowspan="2" colspan="1">2</td><td rowspan="1" colspan="1">square</td></tr><tr><td rowspan="1" colspan="1">1:9</td></tr><tr><td rowspan="2" colspan="1">
                      <italic><tp:taxon-name><tp:taxon-name-part taxon-name-part-type="genus" reg="Emertonia">E.</tp:taxon-name-part> <tp:taxon-name-part taxon-name-part-type="species" reg="clausi">clausi</tp:taxon-name-part></tp:taxon-name></italic> Pointner &amp; Veit-Köhler, 2013</td><td rowspan="2" colspan="1">7</td><td rowspan="2" colspan="1">5(6)<sup>8</sup></td><td rowspan="2" colspan="1">0</td><td rowspan="2" colspan="1">121</td><td rowspan="2" colspan="1">010</td><td rowspan="2" colspan="1">0</td><td rowspan="2" colspan="1">112</td><td rowspan="2" colspan="1">0</td><td rowspan="2" colspan="1">112</td><td rowspan="2" colspan="1">010</td><td rowspan="2" colspan="1">0</td><td rowspan="2" colspan="1">011</td><td rowspan="2" colspan="1">010</td><td rowspan="2" colspan="1">·</td><td rowspan="2" colspan="1">3</td><td rowspan="2" colspan="1">2</td><td rowspan="1" colspan="1">square</td></tr><tr><td rowspan="1" colspan="1">1:5.5</td></tr><tr><td rowspan="2" colspan="1">
                      <italic><tp:taxon-name><tp:taxon-name-part taxon-name-part-type="genus" reg="Emertonia">E.</tp:taxon-name-part> <tp:taxon-name-part taxon-name-part-type="species" reg="ingridae">ingridae</tp:taxon-name-part></tp:taxon-name></italic> Pointner &amp; Veit-Köhler, 2013</td><td rowspan="2" colspan="1">8</td><td rowspan="2" colspan="1">5</td><td rowspan="2" colspan="1">0</td><td rowspan="2" colspan="1">121</td><td rowspan="2" colspan="1">010</td><td rowspan="2" colspan="1">0</td><td rowspan="2" colspan="1">112</td><td rowspan="2" colspan="1">0</td><td rowspan="2" colspan="1">112</td><td rowspan="2" colspan="1">010</td><td rowspan="2" colspan="1">0</td><td rowspan="2" colspan="1">011</td><td rowspan="2" colspan="1">010</td><td rowspan="2" colspan="1">·</td><td rowspan="2" colspan="1">3</td><td rowspan="2" colspan="1">2</td><td rowspan="1" colspan="1">square</td></tr><tr><td rowspan="1" colspan="1">1:4.5</td></tr><tr><td rowspan="2" colspan="1">
                      <italic><tp:taxon-name><tp:taxon-name-part taxon-name-part-type="genus" reg="Emertonia">E.</tp:taxon-name-part> <tp:taxon-name-part taxon-name-part-type="species" reg="koreana">koreana</tp:taxon-name-part></tp:taxon-name></italic> sp. n. (This study)</td><td rowspan="2" colspan="1">8</td><td rowspan="2" colspan="1">2</td><td rowspan="2" colspan="1">0</td><td rowspan="2" colspan="1">121</td><td rowspan="2" colspan="1">011</td><td rowspan="2" colspan="1">0</td><td rowspan="2" colspan="1">112</td><td rowspan="2" colspan="1">0</td><td rowspan="2" colspan="1">112</td><td rowspan="2" colspan="1">010</td><td rowspan="2" colspan="1">0</td><td rowspan="2" colspan="1">011</td><td rowspan="2" colspan="1">010</td><td rowspan="2" colspan="1">·</td><td rowspan="2" colspan="1">3</td><td rowspan="2" colspan="1">2</td><td rowspan="1" colspan="1">subtriangular</td></tr><tr><td rowspan="1" colspan="1">1:3</td></tr><tr><td rowspan="2" colspan="1">
                      <italic><tp:taxon-name><tp:taxon-name-part taxon-name-part-type="genus" reg="Emertonia">E.</tp:taxon-name-part> <tp:taxon-name-part taxon-name-part-type="species" reg="simplex">simplex</tp:taxon-name-part></tp:taxon-name></italic> sp. n. (This study)</td><td rowspan="2" colspan="1">8</td><td rowspan="2" colspan="1">5</td><td rowspan="2" colspan="1">0</td><td rowspan="2" colspan="1">121</td><td rowspan="2" colspan="1">011</td><td rowspan="2" colspan="1">0</td><td rowspan="2" colspan="1">112</td><td rowspan="2" colspan="1">0</td><td rowspan="2" colspan="1">112</td><td rowspan="2" colspan="1">010</td><td rowspan="2" colspan="1">0</td><td rowspan="2" colspan="1">011</td><td rowspan="2" colspan="1">010</td><td rowspan="2" colspan="1">·</td><td rowspan="2" colspan="1">3</td><td rowspan="2" colspan="1">2</td><td rowspan="1" colspan="1">square</td></tr><tr><td rowspan="1" colspan="1">1:3.8</td></tr></tbody></table><table-wrap-foot><fn><p>
                    <sup>1</sup>
                    <xref ref-type="bibr" rid="B3">Chappuis (1954)</xref> described P5 <abbrev xmlns:xlink="http://www.w3.org/1999/xlink" xlink:title="baseoendopod" id="ABBRID0ETTCI" xlink:type="simple">benp</abbrev> with two setae, however we doubt he described a different species instead of <italic><tp:taxon-name><tp:taxon-name-part taxon-name-part-type="genus" reg="Emertonia">E.</tp:taxon-name-part> <tp:taxon-name-part taxon-name-part-type="species" reg="constricta">constricta</tp:taxon-name-part> <tp:taxon-name-part taxon-name-part-type="subspecies" reg="constricta">constricta</tp:taxon-name-part></tp:taxon-name></italic>. In contrast to description of <xref ref-type="bibr" rid="B24">Nicholls (1935)</xref> and <xref ref-type="bibr" rid="B17">Marinov (1971)</xref>, <xref ref-type="bibr" rid="B3">Chappuis (1954)</xref> described that the innermost seta of P5 <abbrev xmlns:xlink="http://www.w3.org/1999/xlink" xlink:title="exopod" id="ABBRID0ESUCI" xlink:type="simple">exp</abbrev> is the longest among three setae.</p></fn><fn><p>
                    <sup>2</sup>
                    <xref ref-type="bibr" rid="B18">Mielke(1975)</xref> illustrated <abbrev xmlns:xlink="http://www.w3.org/1999/xlink" xlink:title="antenna" id="ABBRID0E6UCI" xlink:type="simple">A2</abbrev> <abbrev xmlns:xlink="http://www.w3.org/1999/xlink" xlink:title="exopod" id="ABBRID0EDVCI" xlink:type="simple">exp</abbrev> with five setae.</p></fn><fn><p>
                    <sup>3</sup>
                    <xref ref-type="bibr" rid="B4">Galhano (1970)</xref> described <abbrev xmlns:xlink="http://www.w3.org/1999/xlink" xlink:title="exopod" id="ABBRID0EQVCI" xlink:type="simple">exp</abbrev> of <abbrev xmlns:xlink="http://www.w3.org/1999/xlink" xlink:title="antenna" id="ABBRID0EUVCI" xlink:type="simple">A2</abbrev> with two setae in the manuscript but with three in the figure.</p></fn><fn><p>
                    <sup>4</sup>
                    <xref ref-type="bibr" rid="B17">Marinov (1971)</xref> illustrated <abbrev xmlns:xlink="http://www.w3.org/1999/xlink" xlink:title="antenna" id="ABBRID0EBWCI" xlink:type="simple">A2</abbrev> <abbrev xmlns:xlink="http://www.w3.org/1999/xlink" xlink:title="exopod" id="ABBRID0EFWCI" xlink:type="simple">exp</abbrev> with one seta and P4 <abbrev xmlns:xlink="http://www.w3.org/1999/xlink" xlink:title="exopod" id="ABBRID0EJWCI" xlink:type="simple">exp</abbrev>-3 with two elements.</p></fn><fn><p>
                    <sup>5</sup>Though <xref ref-type="bibr" rid="B16">Masry (1970)</xref> supported the redescription of <italic><tp:taxon-name><tp:taxon-name-part taxon-name-part-type="genus" reg="Emertonia">E.</tp:taxon-name-part> <tp:taxon-name-part taxon-name-part-type="species" reg="constricta">constricta</tp:taxon-name-part> <tp:taxon-name-part taxon-name-part-type="subspecies" reg="orotavae">orotavae</tp:taxon-name-part></tp:taxon-name></italic>, Masry’s material had these differences as follow: <abbrev xmlns:xlink="http://www.w3.org/1999/xlink" xlink:title="antenna" id="ABBRID0EFXCI" xlink:type="simple">A2</abbrev> exopod with three setae (Noodt’s species has two setae), baseoendopodal lobe with two bare equal length setae (Noodt’s species has one longer inner and one shorter inner pinnate setae, caudal seta III ornamented with strong spinules (Noodt’s species has a pinnate seta), and the innermost seta of P1 <abbrev xmlns:xlink="http://www.w3.org/1999/xlink" xlink:title="endopod" id="ABBRID0EJXCI" xlink:type="simple">enp</abbrev>-2 bare (Noodt’s species has a uni-pinnate seta).</p></fn><fn><p>
                    <sup>6</sup>
                    <xref ref-type="bibr" rid="B10">Krishnaswamy (1957)</xref> illustrated the habitus with very small caudal ramus. It is very difficult to calculate the ratio of width:length.</p></fn><fn><p>
                    <sup>7</sup>The characters of <italic><tp:taxon-name><tp:taxon-name-part taxon-name-part-type="genus" reg="Emertonia">E.</tp:taxon-name-part> <tp:taxon-name-part taxon-name-part-type="species" reg="masryi">masryi</tp:taxon-name-part></tp:taxon-name></italic> (Bodin, 1979) were based on <italic><tp:taxon-name><tp:taxon-name-part taxon-name-part-type="genus" reg="Kliopsyllus">Kliopsyllus</tp:taxon-name-part> <tp:taxon-name-part taxon-name-part-type="species" reg="minutus">minutus</tp:taxon-name-part></tp:taxon-name></italic> in <xref ref-type="bibr" rid="B16">Masry (1970)</xref>.</p></fn><fn><p>
                    <sup>8</sup><xref ref-type="bibr" rid="B29">Pointner et al. (2013)</xref> described <abbrev xmlns:xlink="http://www.w3.org/1999/xlink" xlink:title="exopod" id="ABBRID0E3YCI" xlink:type="simple">exp</abbrev> of <abbrev xmlns:xlink="http://www.w3.org/1999/xlink" xlink:title="antenna" id="ABBRID0EAZCI" xlink:type="simple">A2</abbrev> with six setae in the manuscript but with five in the figure.</p></fn></table-wrap-foot></table-wrap></tp:treatment-sec><tp:treatment-sec sec-type="discussion" id="SECID0EEZCI"><title>Discussion.</title><p>The family <tp:taxon-name><tp:taxon-name-part taxon-name-part-type="family">Paramesochridae</tp:taxon-name-part></tp:taxon-name> is divided into nine genera based on segmentation, and setal formula of swimming legs. Two new species clearly belongs to the genus <italic><tp:taxon-name><tp:taxon-name-part taxon-name-part-type="genus" reg="Emertonia">Emertonia</tp:taxon-name-part></tp:taxon-name></italic>, because of: 1) one-segmented endopods of P2–P4 with one seta each, 2) three-segmented exopods of P2–P4, and 3) the one-segmented exopod of antenna. <xref ref-type="bibr" rid="B14">Kunz (1981)</xref> compared the width:length ratio of the caudal rami, the characteristics of caudal setae, and the number of setae on antenna, P4, and P5. <xref ref-type="bibr" rid="B39">Wells (2007)</xref> also considered the characteristics of caudal seta III, and the setae on P5, and the number and position of setae in antenna for identifying species of <italic><tp:taxon-name><tp:taxon-name-part taxon-name-part-type="genus" reg="Emertonia">Emertonia</tp:taxon-name-part></tp:taxon-name></italic>.</p><p>
              <xref ref-type="bibr" rid="B14">Kunz (1981)</xref> and Huys (1987) proposed the phylogenetic position of the genera within the <tp:taxon-name><tp:taxon-name-part taxon-name-part-type="family">Paramesochridae</tp:taxon-name-part></tp:taxon-name>. <xref ref-type="bibr" rid="B14">Kunz (1981)</xref> mentioned the diagnosis of <italic><tp:taxon-name><tp:taxon-name-part taxon-name-part-type="genus" reg="Kliopsyllus">Kliopsyllus</tp:taxon-name-part></tp:taxon-name></italic> based on the segmentation, and the seta formula of appendages. However, some species do not fit to the diagnosis by <xref ref-type="bibr" rid="B14">Kunz (1981)</xref>. According to Huys’ (1987) cladogram of <tp:taxon-name><tp:taxon-name-part taxon-name-part-type="family">Paramesochridae</tp:taxon-name-part></tp:taxon-name>, three genera in the <italic><tp:taxon-name><tp:taxon-name-part taxon-name-part-type="genus" reg="Paramesochra">Paramesochra</tp:taxon-name-part></tp:taxon-name></italic>-group are divided by six apomorphies: 1) four setae on distal segment of P1 exopod, 2) one-segemented endopod of P2–P4, 3) three setae on the distal segment of P4 exopod, 4) one-segmented exopod of P1, 5) P1 endopod without element, and 6) two setae on distal segment of P4 exopod and one seta on P4 endopod. However, some species of <italic><tp:taxon-name><tp:taxon-name-part taxon-name-part-type="genus" reg="Emertonia">Emertonia</tp:taxon-name-part></tp:taxon-name></italic> do not fit to Huys’ cladogram as well. For example, <italic><tp:taxon-name><tp:taxon-name-part taxon-name-part-type="genus" reg="Emertonia">E.</tp:taxon-name-part> <tp:taxon-name-part taxon-name-part-type="species" reg="andeep">andeep</tp:taxon-name-part></tp:taxon-name></italic> (Veit-Köhler, 2004) and <italic><tp:taxon-name><tp:taxon-name-part taxon-name-part-type="genus" reg="Emertonia">E.</tp:taxon-name-part> <tp:taxon-name-part taxon-name-part-type="species" reg="minor">minor</tp:taxon-name-part></tp:taxon-name></italic> (Vasconcelos, Veit-Köhler, Drewes &amp; Parreira dos Santos, 2009) have two-segmented endopod of P4, <italic><tp:taxon-name><tp:taxon-name-part taxon-name-part-type="genus" reg="Emertonia">E.</tp:taxon-name-part> <tp:taxon-name-part taxon-name-part-type="species" reg="idiotes">idiotes</tp:taxon-name-part></tp:taxon-name></italic> (Wells, 1967) has three setae on P4 <abbrev xmlns:xlink="http://www.w3.org/1999/xlink" xlink:title="exopod" id="ABBRID0ET3CI" xlink:type="simple">exp</abbrev>-3, and <italic><tp:taxon-name><tp:taxon-name-part taxon-name-part-type="genus" reg="Emertonia">E.</tp:taxon-name-part> <tp:taxon-name-part taxon-name-part-type="species" reg="gracilis">gracilis</tp:taxon-name-part></tp:taxon-name></italic> Wilson, 1932 and <italic><tp:taxon-name><tp:taxon-name-part taxon-name-part-type="genus" reg="Emertonia">E.</tp:taxon-name-part> <tp:taxon-name-part taxon-name-part-type="species" reg="pseudogracilis">pseudogracilis</tp:taxon-name-part></tp:taxon-name></italic> Krishnaswamy, 1957 have one-segmented exopod of P1 (Table <xref ref-type="table" rid="T3">1</xref>). Therefore the diagnosis of <italic><tp:taxon-name><tp:taxon-name-part taxon-name-part-type="genus" reg="Emertonia">Emertonia</tp:taxon-name-part></tp:taxon-name></italic> needs to be amended as follows:</p></tp:treatment-sec><tp:treatment-sec sec-type="Amended diagnosis" id="SECID0EY4CI"><title>Amended diagnosis.</title><p>
              <tp:taxon-name><tp:taxon-name-part taxon-name-part-type="family">Paramesochridae</tp:taxon-name-part></tp:taxon-name>. Body cylindrical, broad anteriorly, rather flattened; with distinct separation between prosome and urosome; rostrum small, fused at base. Operculum not developed. Caudal ramus with 6 or 7 setae, seta I small or obscure. Antennule 7- or 8-segmented in female. Antennary exopod 1-segmented with 1–5 setae. Mandible biramous; exopod 1-segmented with 2–4 setae; distal segment of endopod with several basally fused setae at apex. Maxilla with 3 endites on syncoxa, first endite bilobed; endopod 1- or 2-segmented. Maxilliped with elongate basis. P1 biramous, with 2-segmented endopod and 1-or 2-segmented exopod. P2–P3 biramous, with 2- or 3-segmented exopods and 1-segmented endopods; P4 biramous, with 1- or 2-segmented endopod and 2- or 3-segmented exopod.</p><p>Five distinctive groups within genus <italic><tp:taxon-name><tp:taxon-name-part taxon-name-part-type="genus" reg="Emertonia">Emertonia</tp:taxon-name-part></tp:taxon-name></italic> can be recognized based on segmentation and setal formula in swimming legs: 1) <italic><tp:taxon-name><tp:taxon-name-part taxon-name-part-type="genus" reg="Emertonia"/><tp:taxon-name-part taxon-name-part-type="species" reg="gracilis">gracilis</tp:taxon-name-part></tp:taxon-name></italic>-group, 1-segmented exopod of P1; 2) <italic><tp:taxon-name><tp:taxon-name-part taxon-name-part-type="genus" reg="Emertonia"/><tp:taxon-name-part taxon-name-part-type="species" reg="laurentica">laurentica</tp:taxon-name-part></tp:taxon-name></italic>-group, 2-segmented exopod of P2–P4; 3) <italic><tp:taxon-name><tp:taxon-name-part taxon-name-part-type="genus" reg="Emertonia"/><tp:taxon-name-part taxon-name-part-type="species" reg="andeep">andeep</tp:taxon-name-part></tp:taxon-name></italic>-group, 2-segmented endopod of P4; 4) <italic><tp:taxon-name><tp:taxon-name-part taxon-name-part-type="genus" reg="Emertonia"/><tp:taxon-name-part taxon-name-part-type="species" reg="coelebs">coelebs</tp:taxon-name-part></tp:taxon-name></italic>-group, P4 <abbrev xmlns:xlink="http://www.w3.org/1999/xlink" xlink:title="exopod" id="ABBRID0EU6CI" xlink:type="simple">exp</abbrev>-2 with one inner seta; 5) <italic><tp:taxon-name><tp:taxon-name-part taxon-name-part-type="genus" reg="Emertonia"/><tp:taxon-name-part taxon-name-part-type="species" reg="holsatica">holsatica</tp:taxon-name-part></tp:taxon-name></italic>-group, 2-segmented exopod of P1, 3-segmented exopod of P2–P4, 1-segmented endopod of P2–P4, and P2–P4 <abbrev xmlns:xlink="http://www.w3.org/1999/xlink" xlink:title="exopod" id="ABBRID0ECADI" xlink:type="simple">exp</abbrev>-2 without inner seta. However, more studies including the mouthparts, and the numbers and shapes of elements on the appendages will be necessary to confirm the phylogenetic relationships among the species of <italic><tp:taxon-name><tp:taxon-name-part taxon-name-part-type="genus" reg="Emertonia">Emertonia</tp:taxon-name-part></tp:taxon-name></italic>.</p><fig id="F11" position="float" orientation="portrait"><label>Figure 11.</label><caption><p>
                  <italic><tp:taxon-name><tp:taxon-name-part taxon-name-part-type="genus" reg="Emertonia">Emertonia</tp:taxon-name-part> <tp:taxon-name-part taxon-name-part-type="species" reg="simplex">simplex</tp:taxon-name-part></tp:taxon-name></italic> sp. n. (♀), SEM photographs. <bold>A</bold> habitus, lateral <bold>B</bold> first and second segment, lateral <bold>C</bold> P1 <bold>D</bold> P3 <bold>C</bold> P3 <bold>E</bold> P5 <bold>F</bold> caudal rami, lateral.</p></caption><graphic xmlns:xlink="http://www.w3.org/1999/xlink" xlink:href="zookeys-718-035-g011.jpg" position="float" orientation="portrait" xlink:type="simple" id="oo_171725.jpg"/></fig></tp:treatment-sec><ref-list><ref id="B1"><mixed-citation xmlns:xlink="http://www.w3.org/1999/xlink" xlink:type="simple">
          <person-group><name name-style="western"><surname>Back</surname><given-names>J</given-names></name><name name-style="western"><surname>Lee</surname><given-names>W</given-names></name></person-group> (<year>2014</year>) <article-title>Two new species of the genus <italic><tp:taxon-name><tp:taxon-name-part taxon-name-part-type="genus">Wellsopsyllus</tp:taxon-name-part></tp:taxon-name></italic> (<tp:taxon-name><tp:taxon-name-part taxon-name-part-type="subclass">Copepoda</tp:taxon-name-part></tp:taxon-name>; <tp:taxon-name><tp:taxon-name-part taxon-name-part-type="order">Harpacticoida</tp:taxon-name-part></tp:taxon-name>; <tp:taxon-name><tp:taxon-name-part taxon-name-part-type="family">Paramesochridae</tp:taxon-name-part></tp:taxon-name>) from the Yellow Sea.</article-title> <source>Zootaxa</source> <volume>3895</volume>: <fpage>246</fpage>–<lpage>366</lpage>. <ext-link xlink:type="simple" ext-link-type="doi" xlink:href="10.11646/zootaxa.3895.3.2">https://doi.org/10.11646/zootaxa.3895.3.2</ext-link></mixed-citation></ref><ref id="B3"><mixed-citation xmlns:xlink="http://www.w3.org/1999/xlink" xlink:type="simple">
          <person-group><name name-style="western"><surname>Chappuis</surname><given-names>PA</given-names></name></person-group> (<year>1954</year>) <article-title>Harpacticides psammiques récoltés par Cl. Delamare Deboutteville en Mediterranée.</article-title> <source>Vie et Milieu</source> <volume>4</volume>: <fpage>259</fpage>–<lpage>276</lpage>.</mixed-citation></ref><ref id="B24"><mixed-citation xmlns:xlink="http://www.w3.org/1999/xlink" xlink:type="simple">
          <person-group><name name-style="western"><surname>Nicholls</surname><given-names>AG</given-names></name></person-group> (<year>1935</year>) <article-title>Copepods from the interstitial fauna of a sandy beach.</article-title> <source>Journal of the marine biological Association of the United Kingdom, new series</source> <volume>20</volume>: <fpage>379</fpage>–<lpage>405</lpage>. <ext-link xlink:type="simple" ext-link-type="doi" xlink:href="10.1017/S0025315400045306">https://doi.org/10.1017/S0025315400045306</ext-link></mixed-citation></ref><ref id="B17"><mixed-citation xmlns:xlink="http://www.w3.org/1999/xlink" xlink:type="simple">
          <person-group><name name-style="western"><surname>Marinov</surname><given-names>T</given-names></name></person-group> (<year>1971</year>) <article-title>Harpacticoids of the Bulgarian Black Sea coast.</article-title> <source>Proceedings of the Institute of Oceanography and Fisheries, Varna</source> <volume>11</volume>: <fpage>43</fpage>–<lpage>87</lpage>. [In Bulgarian]</mixed-citation></ref><ref id="B18"><mixed-citation xmlns:xlink="http://www.w3.org/1999/xlink" xlink:type="simple">
          <person-group><name name-style="western"><surname>Mielke</surname><given-names>W</given-names></name></person-group> (<year>1975</year>) <article-title>Systematik der <tp:taxon-name><tp:taxon-name-part taxon-name-part-type="subclass">Copepoda</tp:taxon-name-part></tp:taxon-name> eines Sandstrandes der Nordseeinsel Sylt.</article-title> <source>Mikrofauna des Meeresbodens</source> <volume>52</volume>: <fpage>1</fpage>–<lpage>134</lpage>.</mixed-citation></ref><ref id="B4"><mixed-citation xmlns:xlink="http://www.w3.org/1999/xlink" xlink:type="simple">
          <person-group><name name-style="western"><surname>Galhano</surname><given-names>MH</given-names></name></person-group> (<year>1970</year>) <article-title>Contribuição para o conhecimento da fauna intersticial em Portugal. Publições do Instituto de Zoologia “Dr.</article-title> <source>Augusto Nobre”</source> <volume>110</volume>: <fpage>8</fpage>–<lpage>206</lpage>.</mixed-citation></ref><ref id="B16"><mixed-citation xmlns:xlink="http://www.w3.org/1999/xlink" xlink:type="simple">
          <person-group><name name-style="western"><surname>Masry</surname><given-names>D</given-names></name></person-group> (<year>1970</year>) <article-title>Ecological study of some sandy beaches along the Israeli mediterranean coast, with a description of the interstitial harpacticoids (<tp:taxon-name><tp:taxon-name-part taxon-name-part-type="subphylum">Crustacea</tp:taxon-name-part></tp:taxon-name>, <tp:taxon-name><tp:taxon-name-part taxon-name-part-type="subclass">Copepoda</tp:taxon-name-part></tp:taxon-name>).</article-title> <source>Cahiers de Biologie Marine</source> <volume>11</volume>: <fpage>229</fpage>–<lpage>258</lpage>.</mixed-citation></ref><ref id="B10"><mixed-citation xmlns:xlink="http://www.w3.org/1999/xlink" xlink:type="simple">
          <person-group><name name-style="western"><surname>Krishnaswamy</surname><given-names>S</given-names></name></person-group> (<year>1957</year>) Studies on the <tp:taxon-name><tp:taxon-name-part taxon-name-part-type="subclass">Copepoda</tp:taxon-name-part></tp:taxon-name> of Madras. University of Madras, 168 pp.</mixed-citation></ref><ref id="B29"><mixed-citation xmlns:xlink="http://www.w3.org/1999/xlink" xlink:type="simple">
          <person-group><name name-style="western"><surname>Pointner</surname><given-names>K</given-names></name><name name-style="western"><surname>Kihara</surname><given-names>TC</given-names></name><name name-style="western"><surname>Glatzel</surname><given-names>T</given-names></name><name name-style="western"><surname>Veit-Köhler</surname><given-names>G</given-names></name></person-group> (<year>2013</year>) <article-title>Two new closely related deep-sea species of <tp:taxon-name><tp:taxon-name-part taxon-name-part-type="family">Paramesochridae</tp:taxon-name-part></tp:taxon-name> (<tp:taxon-name><tp:taxon-name-part taxon-name-part-type="subclass">Copepoda</tp:taxon-name-part></tp:taxon-name>, <tp:taxon-name><tp:taxon-name-part taxon-name-part-type="order">Harpacticoida</tp:taxon-name-part></tp:taxon-name>) with extremely differing geographical range sizes.</article-title> <source>Marine Biodiversity</source> <volume>43</volume>: <fpage>293</fpage>–<lpage>319</lpage>. <ext-link xlink:type="simple" ext-link-type="doi" xlink:href="10.1007/s12526-013-0158-3">https://doi.org/10.1007/s12526-013-0158-3</ext-link></mixed-citation></ref><ref id="B14"><mixed-citation xmlns:xlink="http://www.w3.org/1999/xlink" xlink:type="simple">
          <person-group><name name-style="western"><surname>Kunz</surname><given-names>H</given-names></name></person-group> (<year>1981</year>) <article-title>Beitrag zur Systematik der <tp:taxon-name><tp:taxon-name-part taxon-name-part-type="family">Paramesochridae</tp:taxon-name-part></tp:taxon-name> (<tp:taxon-name><tp:taxon-name-part taxon-name-part-type="subclass">Copepoda</tp:taxon-name-part></tp:taxon-name>, <tp:taxon-name><tp:taxon-name-part taxon-name-part-type="order">Harpacticoida</tp:taxon-name-part></tp:taxon-name>) mit Beschreibung einiger neuer Arten.</article-title> <source>Mitteilungen aus dem Zoologischen Museum der Universität Kiel</source> <volume>1</volume>: <fpage>1</fpage>–<lpage>33</lpage>.</mixed-citation></ref><ref id="B39"><mixed-citation xmlns:xlink="http://www.w3.org/1999/xlink" xlink:type="simple">
          <person-group><name name-style="western"><surname>Wells</surname><given-names>JBJ</given-names></name></person-group> (<year>2007</year>) <article-title>An annotated checklist and keys to the species of <tp:taxon-name><tp:taxon-name-part taxon-name-part-type="subclass">Copepoda</tp:taxon-name-part></tp:taxon-name> <tp:taxon-name><tp:taxon-name-part taxon-name-part-type="order">Harpacticoida</tp:taxon-name-part></tp:taxon-name> (<tp:taxon-name><tp:taxon-name-part taxon-name-part-type="subphylum">Crustacea</tp:taxon-name-part></tp:taxon-name>).</article-title> <source>Zootaxa</source> <volume>1568</volume>: <fpage>1</fpage>–<lpage>872</lpage>.</mixed-citation></ref></ref-list></tp:taxon-treatment>
